# Supplementary material for: Epimedium attenuates neuroinflammation and ameliorates Alzheimer's disease through a KAT2B-dependent mechanism
Source: Front Med (Lausanne). 2026 Apr 20;13:1811410. doi: 10.3389/fmed.2026.1811410 (PMC13135922; doi:10.3389/fmed.2026.1811410)
Supplement: Supplementary file 1 [file Data_Sheet_1.xlsx]

## Sheet: Sheet1
AR
CA2
CA1
CA4
NR1H3
CYP19A1
TRPM8
NR1I3
PTPN1
CHRM2
BCHE
SREBF2
NPC1L1
SLC6A4
SQLE
ESR1
ACHE
SLC6A2
PTPRF
PTPN2
PLA2G1B
CDC25B
ACP1
AKR1B10
ESR2
CYP17A1
ATP12A
PTPN6
DRD2
CYP51A1
CYP2C19
FABP4
PPARG
PPARA
FABP3
FABP5
PPARD
FABP1
RORA
NR3C2
CD81
HSD11B1
G6PD
SCD
NR3C1
SIGMAR1
SHBG
TOP1
ADRA2C
TRPV3
PTPN11
PGR
HMGCR
HMOX1
SLC6A3
LTB4R
NR1H2
PTAFR
RORC
FFAR1
CHRM4
OPRM1
OPRD1
OPRK1
LSS
PTGER2
UTS2R
EIF2AK1
DHCR7
MAPK8
HRH3
HRH4
SPHK2
SPHK1
JAK1
JAK2
BRD4
BRD2
BRD3
DHODH
CDC25A
PDE4D
SCN5A
SCN9A
MTNR1A
ADRA1A
GLRA1
KCNA5
RASGRP3
LRRK2
PARP1
HCRTR2
HCRTR1
PTGS1
ICMT
STK3
STK26
TOP2A
CES2
PREP
CES1
ADH1A
ADH1C
SERPINA6
GABBR1
CTSK
VDR
NR1H4
GABRA2
GPBAR1
POLB
UGT2B7
MAOB
HTR7
PAOX
KAT2B
TYMS
MPO
ADH1B
CHRM1
HSD11B2
HSD17B3
BRD9
SRD5A1
DRD4
ACE
FABP2
MTNR1B
EPHX1
P2RX7
TBXAS1
CTSL
CTSB
SRD5A2
NQO2
SLC5A7
CHRNA4
IMPDH2
ADH4
NOS2
GLI2
GLI1
SIRT2
CHRNA3
GABRB3
PTGFR
KCNK2
CHRM5
PARP10
CHRM3
GRM4
CYP2A6
CYP11B1
EPHX2
PGGT1B
CYP11B2
FLT3
GSK3B
MGLL
PRSS1
CTRC
SLC22A6
PDE7A
FAAH
TYK2
IDO1
CDC45
HSD17B2
PTGS2
AKR1C3
LTA4H
PSEN2
LIPA
EGFR
MAPK1
ALOX5
KCNE1
ABCC9
TNNC1
ADORA2A
ADORA2B
ACPP
JAK3
PIM1
PIM3
NTRK1
MAPK10
IGF1R
INSR
CCNB3
KDR
CDK1
FGFR1
CTSS
TNKS2
CCNE2
PTK2
EPHA4
AKR1B1
TRPV1
BACE1
HTR2C
PRKDC
PYGL
ROCK2
MDM2
C5AR1
CLK4
ERBB2
CYP1A1
CYP1B1
TUBB1
TUBB3
ABCB1
SLC16A1
NUDT1
AHR
LIMK1
METAP2
CYP1A2
NOS1
TGM2
ELANE
RELA
ALDH2
CHUK
ALDH1A1
ALDH3A1
MCL1
NQO1
HSP90AA1
CTRB1
NFE2L2
MAPT
CA7
CA6
CA12
CA14
CA9
CA5A
CDK2
ADORA3
HTT
DYRK2
DYRK1B
CDC7
MAPK14
F13A1
APP
HDAC3
HDAC6
KDM5A
TERT
PTPRC
KDM5B
PDE7B
TRPA1
NAAA
LCK
PDE4A
SAE1
PTK2B
CDK5
NAT1
PLAUR
CDK5R1
EPAS1
PIK3CB
CYP2C9
PIK3CA
GRM5
MAP3K14
FADS1
NR1I2
PTGES
MAPK3
PRKCH
CTSD
FNTA
CCR5
FDFT1
PLK1
METAP1
DNMT3A
TNF
PABPC1
POLA1
PLA2G4A
IL6
ADAM17
GLUL
HAO1
PTGER1
PTGER4
CXCR3
PTGIR
SHH
S1PR3
S1PR1
CCR1
PDE4B
PDE4C
GC
F2
F10
SMO
PTGER3
PTGDR
CDK6
CDK4
MDM4
ITGAL
HIF1A
CNR1
CNR2
TAS2R31
P2RY1
GRIN1
F2R
ROCK1
ACACB
SSTR4
HRH2
SOAT1
DGAT1
ACACA
SLC5A1
RBP4
ALOX5AP
SNCA
ABHD6
NAMPT
AKR1C1
CFD
AVPR1A
SRC
C3AR1
PORCN
CALCRL
TNKS
NOD1
NOD2
GRIN2B
GCKR
PRCP
HPGD
GRM2
AVPR2
GLS
AKT1
ABL1
SLC29A1
PDGFRA
PLAU
CHEK1
NPY5R
DAGLA
GPR119
PIK3CG
STAT3
SOAT2
MAPKAPK2
TGM1
PRKCQ
AURKB
MET
DNM1
MAST3
CTSH
CTSC
CTSF
CTSV
LIPE
GABRA1
