# Supplementary material for: Epimedium attenuates neuroinflammation and ameliorates Alzheimer's disease through a KAT2B-dependent mechanism
Source: Front Med (Lausanne). 2026 Apr 20;13:1811410. doi: 10.3389/fmed.2026.1811410 (PMC13135922; doi:10.3389/fmed.2026.1811410)
Supplement: Supplementary file 2 [file Data_Sheet_2.xlsx]

## Sheet: Sheet1
A16A1
A16L1
A1AG1
A1AG2
A1AT
A1ATR
A1BG
A26L1
A2AP
A2GL
A2MG
A2ML1
A4
A4AS1
AA1R
AA2AR
AA2BR
AA3R
AAA1
AAAS
AAAT
AACT
AADAT
AAK1
AAKB1
AAKB2
AAKG1
AAKG2
AAKG3
AAMDC
AAMP
AAPK1
AAPK2
AASS
AATC
AATC2
AATF
AATM
AB12B
AB17C
AB1IP
ABC3A
ABC3C
ABC3F
ABC3G
ABC3H
ABCA1
ABCA2
ABCA4
ABCA5
ABCA7
ABCA8
ABCAC
ABCAD
ABCB7
ABCB9
ABCBA
ABCBB
ABCC8
ABCC9
ABCD1
ABCD2
ABCD3
ABCF1
ABCF3
ABCG1
ABCG2
ABCG4
ABCG5
ABCG8
ABD12
ABEC1
ABEC2
ABEC4
ABH15
ABHD6
ABHDA
ABHDB
ABHEA
ABHEB
ABI1
ABI2
ABI3
ABL1
ABL2
ABLM1
ABLM2
ABR
ABT1
ABTB1
ABTB3
ACACB
ACAD8
ACAD9
ACADM
ACADS
ACADV
ACAP1
ACAP2
ACAP3
ACATN
ACBD4
ACBD5
ACBD6
ACBG1
ACBP
ACD10
ACD11
ACDSB
ACE
ACE2
ACER3
ACES
ACH10
ACHA
ACHA2
ACHA3
ACHA4
ACHA5
ACHA6
ACHA7
ACHA9
ACHB
ACHB2
ACHB3
ACHB4
ACHE
ACINU
ACK1
ACKR1
ACKR2
ACKR4
ACL6B
ACL7A
ACL7B
ACLY
ACM1
ACM2
ACM3
ACM4
ACM5
ACMSD
ACO13
ACOHC
ACON
ACOT1
ACOT2
ACOT4
ACOT9
ACOX1
ACP7
ACPH
ACPM
ACSA
ACSF2
ACSF3
ACSF4
ACSL3
ACSL4
ACSL5
ACSL6
ACSM3
ACSM6
ACSS3
ACTA
ACTB
ACTBL
ACTC
ACTG
ACTH
ACTHR
ACTN1
ACTN2
ACTN3
ACTN4
ACTS
ACTY
ACTZ
ACVL1
ACVR1
ACY1
ACY2
ACYP1
ACYP2
ADA
ADA10
ADA11
ADA12
ADA15
ADA17
ADA18
ADA19
ADA1A
ADA1B
ADA1D
ADA2
ADA22
ADA23
ADA28
ADA2A
ADA2B
ADA2C
ADA30
ADAD2
ADAL
ADAM2
ADAM8
ADAM9
ADAP1
ADAP2
ADAS
ADAT2
ADAT3
ADCK5
ADCY1
ADCY3
ADCY5
ADCY8
ADCYA
ADDA
ADDB
ADDG
ADH1A
ADH1B
ADH1G
ADH4
ADHX
ADIPO
ADIRF
ADK
ADM5
ADML
ADNP
ADNP2
ADPPT
ADPRH
ADPRS
ADRB1
ADRB2
ADRB3
ADRM1
ADRO
ADT1
ADT2
ADT3
ADT4
AEBP1
AEBP2
AF17
AF1L2
AF9
AFAD
AFAM
AFAP1
AFF1
AFF2
AFF3
AFF4
AFG2A
AFG2B
AFG32
AG10A
AGAL
AGAP1
AGAP2
AGAP3
AGFG1
AGFG2
AGGF1
AGK
AGM1
AGO1
AGO2
AGO4
AGR2
AGR3
AGRA1
AGRA3
AGRB3
AGRE5
AGRF2
AGRF4
AGRG1
AGRG4
AGRIN
AGRL1
AGRL2
AGRL3
AGRL4
AGRP
AGRV1
AGTR1
AGTR2
AHDC1
AHI1
AHNK
AHR
AHSA1
AHSP
AICDA
AIDA
AIF1
AIFM1
AIFM3
AIM2
AIMP1
AIMP2
AINX
AIP
AIRE
AK17A
AK1A1
AK1BA
AK1C1
AK1C3
AK1C4
AKA10
AKA11
AKA12
AKAP1
AKAP5
AKAP6
AKAP8
AKAP9
AKCL1
AKCL2
AKIP1
AKND1
AKP13
AKP8L
AKT1
AKT2
AKT3
AKTS1
AL1A1
AL1A2
AL1B1
AL1L1
AL1L2
AL3A2
AL4A1
AL5AP
AL7A1
AL8A1
AL9A1
ALAT1
ALAT2
ALBU
ALDH2
ALDOA
ALDOB
ALDOC
ALDR
ALEX
ALG1
ALG11
ALG12
ALG13
ALG14
ALG2
ALG3
ALG5
ALG6
ALG8
ALG9
ALK
ALKB3
ALKB6
ALKB7
ALKB8
ALMS1
ALPK2
ALPK3
ALR
ALS2
ALX4
AMACR
AMBN
AMBP
AMER1
AMER2
AMFR
AMGO2
AMGO3
AMMR1
AMOL2
AMOT
AMPB
AMPD1
AMPD2
AMPD3
AMPE
AMPH
AMPL
AMPN
AMPQ
AMRA1
AMRP
AMY1A
AMY1B
AMY2B
AMYP
AN13A
AN13D
AN30A
AN32A
AN32B
AN36A
AN36B
ANAG
ANCHR
ANDR
ANF
ANFB
ANFY1
ANGE1
ANGI
ANGL2
ANGL4
ANGL7
ANGP1
ANGP2
ANGP4
ANGT
ANK1
ANK2
ANK3
ANKE1
ANKH
ANKH1
ANKK1
ANKL2
ANKR2
ANKR6
ANKR7
ANKS6
ANKY1
ANKY2
ANKZ1
ANM1
ANM2
ANM5
ANM7
ANO1
ANO10
ANO2
ANO3
ANO4
ANO6
ANR11
ANR12
ANR22
ANR23
ANR24
ANR29
ANR31
ANR37
ANR39
ANR42
ANR44
ANR45
ANR46
ANR49
ANR50
ANR52
ANR54
ANR55
ANRA2
ANS1A
ANS1B
ANS4B
ANT3
ANTR1
ANX10
ANX11
ANXA1
ANXA2
ANXA4
ANXA5
ANXA6
ANXA7
ANXA8
ANXA9
AOAH
AOC1
AOC3
AOFA
AOFB
AOXA
AP180
AP1B1
AP1G1
AP1M2
AP1S1
AP1S2
AP2A
AP2A1
AP2A2
AP2B
AP2B1
AP2M1
AP2S1
AP3B1
AP3B2
AP3D1
AP3M1
AP3M2
AP4AT
AP4B1
AP4E1
AP4M1
AP4S1
AP5B1
AP5Z1
APAF
APBA1
APBA2
APBA3
APBB1
APBB2
APBB3
APBP2
APC
APC1
APC11
APC13
APC7
APCD1
APCL
APEL
APEX1
APEX2
APH1A
APH1B
API5
APJ
APLF
APLP1
APLP2
APMAP
APOA
APOA1
APOA2
APOA4
APOA5
APOB
APOBR
APOC1
APOC2
APOC3
APOC4
APOD
APOE
APOF
APOH
APOL1
APOL2
APOL4
APOL6
APOM
APR
APRG1
APRIO
APT
APTX
AQP1
AQP10
AQP11
AQP2
AQP3
AQP4
AQP7
AQP8
AQP9
AQR
AR13B
AR2BP
AR6P1
AR6P4
AR6P6
ARAF
ARAID
ARAP1
ARBK1
ARBK2
ARC
ARC1B
ARCH
AREG
ARF
ARF1
ARF3
ARF4
ARF5
ARF6
ARFG1
ARFG2
ARFG3
ARFP2
ARG28
ARG39
ARGI1
ARGI2
ARGL1
ARH
ARH38
ARH40
ARHG1
ARHG2
ARHG5
ARHG6
ARHG7
ARHG8
ARHG9
ARHGA
ARHGF
ARI1
ARI1A
ARI1B
ARI2
ARI3A
ARI3B
ARI4B
ARI5A
ARI5B
ARID2
ARIP4
ARK2N
ARK72
ARK73
ARK74
ARL1
ARL14
ARL16
ARL17
ARL2
ARL3
ARL4C
ARL4D
ARL5A
ARL5B
ARL8B
ARLY
ARMC1
ARMC3
ARMC7
ARMC8
ARMC9
ARMD3
ARMD4
ARMS2
ARMX3
ARMX4
ARMX5
ARMX6
ARNT
ARNT2
ARP19
ARP2
ARP21
ARP3
ARP3B
ARP3C
ARP8
ARPC2
ARPC4
ARRB1
ARRB2
ARRC
ARRD1
ARRS
ARSA
ARSB
ARSI
ARSL
ARTN
ARV1
ARVC
ARX
ARY1
ARY2
AS3MT
ASA2B
ASAH1
ASAH2
ASAP3
ASB1
ASB13
ASB2
ASB3
ASB4
ASB6
ASB7
ASB8
ASB9
ASC
ASCC1
ASCC2
ASCC3
ASCL1
ASCL3
ASCL4
ASGL1
ASGR1
ASH1L
ASH2L
ASHWN
ASIC1
ASIC2
ASIC3
ASIC4
ASIP
ASM
ASML
ASMT
ASNS
ASPC1
ASPG
ASPH
ASPH1
ASPM
ASPP1
ASPP2
ASPX
ASSY
ASTER
ASTN1
ASTN2
ASTRC
ASXL1
ASXL2
ASXL3
AT10A
AT12A
AT131
AT132
AT1A1
AT1A2
AT1A3
AT1A4
AT1B1
AT1B2
AT1B3
AT2A1
AT2A2
AT2A3
AT2B1
AT2B2
AT2B3
AT2B4
AT2C1
AT2C2
AT2L1
AT5EL
AT5F1
AT5G3
AT7L1
AT7L3
AT8A1
AT8A2
AT8B3
AT8B4
AT8OS
ATAD1
ATAT
ATCAY
ATD3A
ATE1
ATF1
ATF2
ATF3
ATF4
ATF5
ATF6A
ATG10
ATG12
ATG13
ATG2A
ATG2B
ATG3
ATG4A
ATG4B
ATG4C
ATG5
ATG7
ATG9A
ATGA1
ATIF1
ATL1
ATL4
ATLA1
ATLA3
ATM
ATN1
ATNG
ATOH1
ATOSB
ATOX1
ATP23
ATP4A
ATP5E
ATP5H
ATP5I
ATP5J
ATP5L
ATP5S
ATP6
ATP7A
ATP7B
ATP8
ATP9A
ATPA
ATPB
ATPD
ATPF2
ATPG
ATPK
ATPO
ATR
ATRIP
ATRN
ATRN1
ATRX
ATS1
ATS13
ATS14
ATS18
ATS20
ATS3
ATS4
ATS5
ATS6
ATS7
ATS8
ATS9
ATTY
ATX1
ATX10
ATX2
ATX2L
ATX3
ATX3L
ATX7
ATX8
AUGN
AUHM
AUNIP
AUP1
AURKA
AURKB
AUTS2
AUXI
AVEN
AVL9
AVPI1
AXIN1
AXIN2
AZIN1
AZIN2
B2CL1
B2CL2
B2L10
B2L11
B2L13
B2LA1
B2MG
B3A2
B3A3
B3A4
B3AT
B3GA1
B3GA2
B3GL2
B3GLT
B3GT1
B3GT4
B4GA1
B4GN2
B4GT1
B4GT3
B9D1
BAALC
BAAS2
BAAT
BACD1
BACD2
BACE1
BACE2
BACH
BACH1
BAD
BAF
BAFL
BAG1
BAG2
BAG3
BAG5
BAG6
BAGE1
BAHD1
BAIP2
BAK
BAKOR
BAMBI
BANK1
BANP
BAP1
BAP18
BAP31
BARH1
BARH2
BASI
BASP1
BAT1
BATF
BATF2
BAX
BAZ1A
BAZ1B
BAZ2A
BBC3B
BBLN
BBS1
BBS4
BBX
BC11A
BC11B
BCAM
BCAP
BCAR1
BCAR3
BCAS1
BCAS3
BCAT1
BCAT2
BCKD
BCL2
BCL3
BCL6
BCL7C
BCLF1
BCOR
BCR
BCS1
BDH
BDNF
BEAN1
BECN1
BECN2
BEGIN
BEND2
BEND5
BEND6
BEND7
BEST1
BEST2
BET1
BET1L
BEX2
BEX3
BEX4
BEX5
BFAR
BFSP1
BFSP2
BGAL
BGAT
BGH3
BGLR
BHE22
BHE23
BHE40
BHE41
BHMT2
BI1
BI2L1
BICC1
BICD1
BICD2
BICRA
BID
BIEA
BIG1
BIG2
BIG3
BIK
BIN1
BIN2
BIN3
BIP
BIRC1
BIRC2
BIRC3
BIRC5
BIRC6
BIRC7
BKRB2
BL1S1
BL1S2
BL1S3
BL1S4
BL1S5
BL1S6
BLID
BLK
BLM
BLMH
BLNK
BLT3A
BLTP1
BLVRB
BMAL1
BMAL2
BMF
BMI1
BMP1
BMP2
BMP3
BMP4
BMP6
BMP7
BMP8A
BMPER
BMR1A
BMR1B
BMS1
BMX
BNI3L
BNIP3
BOD1
BOK
BOLA1
BOLA2
BOLA3
BOLL
BOP
BOP1
BORC5
BORC7
BORG1
BORG2
BORG4
BPEC1
BPIB2
BPL1
BPTF
BRAF
BRAP
BRAT1
BRCA1
BRCA2
BRCC3
BRD1
BRD2
BRD3
BRD4
BRD8
BRD9
BRE1A
BRE1B
BRI3
BRK1
BRM1L
BRME1
BRMS1
BROX
BRPF1
BRPF3
BRSK1
BRSK2
BRWD1
BRWD3
BRX1
BSCL2
BSN
BSND
BST1
BT1A1
BT2A1
BT2A2
BT2A3
BT3A1
BT3A2
BT3A3
BTAF1
BTBD1
BTBD2
BTBD3
BTBD7
BTBD9
BTBDG
BTD
BTF3
BTG2
BTG3
BTK
BTNL2
BUB1
BUB1B
BUB3
BUD31
BUP1
BYST
C10
C11B1
C11B2
C144L
C163A
C170B
C19L1
C19L2
C1D
C1GLT
C1QA
C1QB
C1QBP
C1QL2
C1QL3
C1QR1
C1QT3
C1QT4
C1R
C1S
C1TC
C1TM
C27C1
C295L
C2D1A
C2D2A
C2D2B
C2TA
C3AR
C42S2
C4BPA
C4BPB
C560
C56D2
C5AR1
C5AR2
C99L2
CA074
CA087
CA094
CA105
CA174
CA210
CA216
CA2D1
CA2D2
CA2D3
CA2D4
CAAP1
CAB45
CABIN
CABL1
CABP4
CAC1A
CAC1B
CAC1C
CAC1D
CAC1E
CAC1F
CAC1G
CAC1H
CAC1I
CAC1S
CACB1
CACB2
CACB3
CACB4
CACL1
CACO1
CACO2
CACP
CAD10
CAD11
CAD13
CAD15
CAD16
CAD17
CAD19
CAD23
CADH1
CADH2
CADH4
CADH5
CADH6
CADH7
CADH8
CADH9
CADM1
CADM2
CADM3
CADM4
CAF17
CAF1B
CAH1
CAH11
CAH12
CAH13
CAH14
CAH2
CAH3
CAH4
CAH5A
CAH5B
CAH6
CAH7
CAH8
CAH9
CAHD1
CAHM1
CAHM2
CAHM3
CAHM5
CALB1
CALB2
CALCA
CALCR
CALI
CALL3
CALL4
CALL5
CALL6
CALM1
CALM2
CALM3
CALR
CALRL
CALU
CALX
CALY
CAMKV
CAMLG
CAMP
CAMP1
CAMP2
CAN1
CAN10
CAN12
CAN15
CAN2
CAN3
CAN5
CAN6
CAN8
CAN9
CANB1
CANB2
CAND1
CAP1
CAP2
CAP7
CAPAM
CAPG
CAPON
CAPR1
CAPS1
CAPS2
CAPSL
CAPZB
CAR10
CAR16
CARD6
CARD8
CARD9
CARF
CARL2
CARM1
CARME
CART
CARTF
CASA1
CASB
CASC3
CASD1
CASK
CASL
CASP
CASP1
CASP2
CASP3
CASP4
CASP5
CASP6
CASP7
CASP8
CASP9
CASPC
CASPE
CASQ2
CASR
CASS4
CAST3
CASZ1
CATA
CATB
CATC
CATD
CATE
CATF
CATG
CATH
CATIP
CATK
CATL1
CATO
CATS
CATW
CATZ
CAV1
CAV2
CAV3
CAVN4
CAYP1
CAZA1
CAZA2
CAZA3
CB015
CB046
CB069
CB083
CB091
CB092
CB27B
CB39L
CBCO1
CBG
CBL
CBLB
CBLC
CBLN1
CBLN2
CBLN4
CBP
CBPA2
CBPA6
CBPB1
CBPB2
CBPC1
CBPC4
CBPD
CBPE
CBPM
CBPN
CBPQ
CBPZ
CBR1
CBR3
CBS
CBX1
CBX2
CBX3
CBX4
CBX5
CBX6
CBY1
CC020
CC033
CC036
CC062
CC079
CC106
CC107
CC112
CC120
CC121
CC124
CC134
CC137
CC141
CC149
CC159
CC167
CC171
CC181
CC190
CC28B
CC50A
CC74B
CC85A
CC85B
CC85C
CC90B
CCAR1
CCAR2
CCBE1
CCD13
CCD14
CCD15
CCD17
CCD22
CCD24
CCD25
CCD32
CCD33
CCD34
CCD40
CCD47
CCD50
CCD54
CCD60
CCD61
CCD62
CCD68
CCD70
CCD83
CCD89
CCD91
CCDC6
CCDC7
CCDC9
CCER1
CCG1
CCG2
CCG3
CCG4
CCG5
CCG7
CCG8
CCHCR
CCHL
CCKAR
CCKN
CCL1
CCL11
CCL13
CCL15
CCL16
CCL17
CCL2
CCL20
CCL21
CCL23
CCL24
CCL25
CCL26
CCL3
CCL4
CCL5
CCL7
CCL8
CCM2
CCN1
CCN2
CCN4
CCNA1
CCNA2
CCNB1
CCNB3
CCNC
CCND1
CCND2
CCND3
CCNE2
CCNF
CCNG1
CCNI
CCNJL
CCNK
CCNL1
CCNL2
CCNQ
CCNT1
CCNT2
CCNY
CCR1
CCR2
CCR3
CCR5
CCR6
CCR8
CCRL2
CCS
CCSE1
CCSE2
CCZ1
CCZ1B
CD033
CD036
CD046
CD11B
CD123
CD14
CD151
CD158
CD166
CD19
CD1A
CD1C
CD20
CD209
CD22
CD226
CD24
CD244
CD248
CD27
CD28
CD2AP
CD2B2
CD320
CD33
CD34
CD36
CD37L
CD38
CD3Z
CD4
CD40L
CD44
CD47
CD48
CD59
CD5L
CD5R1
CD5R2
CD63
CD68
CD69
CD72
CD79B
CD80
CD81
CD82
CD83
CD86
CD8A
CD8B
CD9
CD99
CDA7L
CDAN1
CDC16
CDC20
CDC23
CDC26
CDC37
CDC42
CDC45
CDC5L
CDC7
CDCA3
CDCA4
CDCA5
CDCA7
CDCP1
CDCP2
CDHR1
CDHR3
CDHR4
CDIN1
CDIPT
CDK1
CDK10
CDK12
CDK13
CDK15
CDK16
CDK17
CDK18
CDK19
CDK2
CDK3
CDK4
CDK5
CDK6
CDK7
CDK8
CDK9
CDKA1
CDKA2
CDKAL
CDKL1
CDKL2
CDKL3
CDKL5
CDKN3
CDN1A
CDN1B
CDN1C
CDN2B
CDN2C
CDN2D
CDNF
CDON
CDPF1
CDR1
CDR2
CDR2L
CDS2
CDV3
CDX2
CDYL
CE064
CE104
CE120
CE128
CE152
CE164
CE170
CE290
CE350
CE57L
CE85L
CEA16
CEA19
CEA20
CEAM6
CEBPA
CEBPB
CEBPD
CEBPE
CEFIP
CEGT
CEIP2
CEL
CEL3B
CELF1
CELF2
CELF3
CELF4
CELF5
CELR1
CELR2
CELR3
CEND
CENPA
CENPB
CENPE
CENPF
CENPH
CENPI
CENPM
CENPP
CENPQ
CENPR
CENPS
CENPT
CENPV
CENPW
CEP15
CEP20
CEP41
CEP43
CEP55
CEP57
CEP63
CEP70
CEP72
CEP76
CEP78
CEP85
CERK1
CERS1
CERS2
CERS3
CERT
CERU
CETN2
CETN3
CETP
CF118
CF141
CF155
CF163
CF164
CF20D
CF217
CF218
CF223
CF298
CF299
CF410
CF418
CF97D
CFA20
CFA43
CFA46
CFA53
CFA57
CFA58
CFA68
CFA70
CFA74
CFA91
CFA95
CFAB
CFAD
CFAH
CFDP1
CFLAR
CFTR
CG025
CG078
CGAS
CGAT2
CGB3
CGB7
CGL
CGT
CH014
CH033
CH048
CH058
CH082
CH25H
CH3L1
CH3L2
CH60
CHAC2
CHAP1
CHC10
CHCH2
CHCH7
CHD1
CHD2
CHD3
CHD4
CHD5
CHD6
CHD7
CHD8
CHD9
CHDH
CHERP
CHID1
CHIN
CHIO
CHIP
CHIT1
CHK1
CHK2
CHKA
CHKB
CHLE
CHM1A
CHM2A
CHM2B
CHM4B
CHMP3
CHMP5
CHMP6
CHMP7
CHO90
CHOLN
CHP1
CHRC1
CHRD1
CHSP1
CHSS2
CHSS3
CHST1
CHST2
CHST3
CHST4
CHST8
CHSTA
CHSTC
CHSTF
CHTOP
CHUR
CI043
CI072
CI092
CI130
CI152
CIA2A
CIA2B
CIA30
CIAO1
CIAO3
CIART
CIB1
CIC
CIDEB
CIKS
CILK1
CINP
CIP1
CIP2A
CIP4
CIPC
CIRBP
CISD1
CISD2
CISH
CISY
CITE1
CITE2
CIZ1
CJ040
CJ055
CJ090
CK052
CK054
CK068
CK071
CK2N2
CK5P1
CK5P2
CK5P3
CKAP2
CKAP4
CKAP5
CKLF2
CKLF3
CKLF5
CKP2L
CL036
CL042
CL079
CL12A
CL18A
CLAP1
CLAP2
CLASR
CLAT
CLC11
CLC2B
CLC2D
CLC4A
CLC4G
CLC7A
CLCA
CLCB
CLCC1
CLCF1
CLCKA
CLCKB
CLCN1
CLCN2
CLCN3
CLCN4
CLCN5
CLCN6
CLCN7
CLD1
CLD11
CLD12
CLD16
CLD17
CLD18
CLD2
CLD20
CLD3
CLD5
CLD7
CLD8
CLDN1
CLH1
CLH2
CLIC1
CLIC2
CLIC3
CLIC4
CLIC5
CLIC6
CLIP1
CLIP2
CLIP3
CLIP4
CLK1
CLK3
CLM1
CLM7
CLM9
CLMN
CLMP
CLN3
CLN5
CLN6
CLN8
CLNK
CLOCK
CLP1
CLP1L
CLPB
CLPP
CLPT1
CLRN3
CLTR2
CLUA1
CLUP3
CLUS
CLVS1
CLXN
CLYBL
CMA1
CMA1D
CMAP3
CMGA
CMIP
CMIP4
CMKMT
CML1
CML2
CMS1
CMTA1
CMTA2
CMTD1
CMTR2
CMYA5
CN093
CN177
CN183
CN37
CNBP
CNBP1
CNCG
CND1
CNDD3
CNDH2
CNDP1
CNDP2
CNFN
CNGB1
CNIH1
CNIH2
CNIH3
CNIH4
CNKR1
CNKR2
CNMD
CNN2
CNN3
CNNM1
CNNM2
CNNM3
CNNM4
CNO10
CNOT2
CNOT3
CNOT6
CNOT7
CNOT8
CNOT9
CNPD1
CNPY2
CNPY3
CNPY4
CNR1
CNR2
CNRG
CNRP1
CNST
CNTF
CNTFR
CNTLN
CNTN1
CNTN2
CNTN3
CNTN4
CNTN5
CNTN6
CNTP1
CNTP2
CNTP4
CNTP5
CO032
CO039
CO1A1
CO1A2
CO2A1
CO3
CO4A
CO4A1
CO4A2
CO4A3
CO4A4
CO4A5
CO4A6
CO4B
CO5
CO5A1
CO5A2
CO6A1
CO6A2
CO6A3
CO7A1
CO8B
CO9
CO9A1
CO9A2
COA3
COA5
COA6
COA7
COA8
COASY
COBA1
COBA2
COBL
COCA1
COCH
CODA1
COE1
COE3
COE4
COEA1
[truncated: 9,776 more rows]
