# Supplementary material for: Epimedium attenuates neuroinflammation and ameliorates Alzheimer's disease through a KAT2B-dependent mechanism
Source: Front Med (Lausanne). 2026 Apr 20;13:1811410. doi: 10.3389/fmed.2026.1811410 (PMC13135922; doi:10.3389/fmed.2026.1811410)
Supplement: Supplementary file 3 [file Data_Sheet_3.xlsx]

## Sheet: Sheet1
ABCC9
ABHD6
ABL1
ACACB
ACE
ACHE
ADH1A
ADH1B
ADH4
AHR
AKT1
ALDH2
AURKB
BACE1
BRD2
BRD3
BRD4
BRD9
C5AR1
CCNB3
CCNE2
CCR1
CCR5
CD81
CDC45
CDC7
CDK1
CDK2
CDK4
CDK5
CDK6
CNR1
CNR2
CTRB1
CXCR3
DGAT1
DHCR7
DRD2
DRD4
DYRK2
EGFR
EPHA4
ERBB2
ESR1
ESR2
FABP5
FADS1
FGFR1
FLT3
FNTA
G6PD
GCKR
GLI1
GLI2
GLRA1
GRIN1
GRM2
GRM4
GRM5
GSK3B
HDAC3
HDAC6
HIF1A
HMOX1
HRH2
HRH3
HRH4
ICMT
IGF1R
IL6
INSR
JAK1
JAK2
JAK3
KAT2B
KCNA5
KCNE1
KCNK2
KDM5A
KDM5B
LCK
LIMK1
LRRK2
LSS
MAPK3
MAST3
MCL1
MDM2
MDM4
MET
MGLL
NAAA
NAMPT
NOD1
NOD2
NOS1
NOS2
NPY5R
NQO1
NQO2
NR1H2
NR1H3
NR1H4
NR1I2
NR1I3
NTRK1
P2RX7
P2RY1
PARP1
PDE4A
PDE4B
PDE4D
PDE7A
PDE7B
PIM1
PLK1
PORCN
PPARA
PPARD
PPARG
PREP
PRKDC
PTGES
PTPRC
PTPRF
PYGL
ROCK1
ROCK2
RORA
S1PR1
S1PR3
SAE1
SCD
SCN5A
SCN9A
SHBG
SHH
SMO
SOAT1
SOAT2
SPHK1
SPHK2
SRC
STAT3
STK26
STK3
TERT
TGM1
TGM2
TNKS2
TNNC1
TOP1
TOP2A
TRPA1
TRPM8
TRPV1
TRPV3
TYK2
VDR
ABCB1
ADAM17
ADH1C
APP
AR
HTT
LIPA
MAPT
MPO
PLAU
PSEN2
RELA
SNCA
