# Supplementary material for: Epimedium attenuates neuroinflammation and ameliorates Alzheimer's disease through a KAT2B-dependent mechanism
Source: Front Med (Lausanne). 2026 Apr 20;13:1811410. doi: 10.3389/fmed.2026.1811410 (PMC13135922; doi:10.3389/fmed.2026.1811410)
Supplement: Supplementary file 4 [file Data_Sheet_4.xls]

Gene	logFC	AveExpr	t	P.Value	adj.P.Val	B	SE
GFAP	3.47915227345966	11.2550965307093	8.15694008057433	9.61394110422291e-10	1.08915392941298e-05	11.9970000131411	0.426526643458523
PXDC1	1.79685299774471	7.96017355622837	8.14107954455864	1.00712370374311e-09	1.08915392941298e-05	11.9544588279622	0.22071433989927
NACC2	2.02231450695769	9.58191504762111	7.79113663525859	2.82789485538488e-09	2.03881792757065e-05	11.0072746124277	0.259566043009149
LRP10	1.7229016541502	7.30655257647059	7.61000351348824	4.85055673511328e-09	2.33696811904474e-05	10.5108036793772	0.226399587213917
HVCN1	2.37387002206464	7.14478808979239	7.57396629178923	5.40239520792625e-09	2.33696811904474e-05	10.4115462265791	0.313424952080668
LOC202181	3.22024125704487	8.22695909126298	7.474063090045	7.28794162455633e-09	2.61712656423463e-05	10.1355693957504	0.430855509011429
EZR	2.3635634886073	7.13435724256055	7.41268686848855	8.76378754999658e-09	2.61712656423463e-05	9.96544011757177	0.318853815160444
SOX2	1.48895880222041	8.95576643572664	7.37963953608716	9.68006496549865e-09	2.61712656423463e-05	9.87365652344595	0.201765790177049
ZFP36L1	2.11331507090212	7.38722620544983	7.3251670061682	1.14067020407263e-08	2.74128398265409e-05	9.72209839258336	0.28850059925222
PTN	2.20893038199256	10.7033857696367	7.1865370522377	1.73419171128562e-08	3.75088325233968e-05	9.33491761242947	0.307370624535326
MALAT1	1.70433671069518	12.7623229847751	6.94361595763053	3.62762461801585e-08	6.91217305884598e-05	8.65165571386363	0.245453769490555
ITPKB	1.85194866199721	7.22080278070934	6.92538542507095	3.83494737186887e-08	6.91217305884598e-05	8.60014684572023	0.267414526171045
SLC1A3	1.96357772766798	11.70308395	6.883321994386	4.36006110110884e-08	7.25413550429869e-05	8.48118288680588	0.285265999363311
MYO10	1.78463207470356	8.33585474705882	6.7616537986339	6.32432979301136e-08	9.7706377923602e-05	8.13619194720301	0.263934257483594
GAS2L1	1.36868915191816	9.62140373512111	6.68148318182173	8.08513352217337e-08	0.000112050584111518	7.90818227335513	0.204848102535369
TMEM47	1.76561508243432	9.62882680977509	6.67336611685973	8.28891463213413e-08	0.000112050584111518	7.88506797280793	0.264576384918195
ZBTB20	1.79349426751918	9.31966289861592	6.60866178466399	1.01096505383762e-07	0.000128624489114434	7.70063176339806	0.271385391771925
ID4	1.93261517187863	8.80045098070934	6.55297861264724	1.19960637077647e-07	0.000144146034408469	7.54165834899829	0.294921635811338
STOM	1.72667885747501	9.2684824316609	6.51059288340294	1.36662433366663e-07	0.000155572198488819	7.42049975251216	0.265210694079294
SASH1	2.02409247581958	10.18242343391	6.47505926017531	1.52454671949389e-07	0.000164872104979667	7.31883253800957	0.312598293620062
FMNL2	1.20400106121832	10.2687826598616	6.15655226442572	4.07359051127524e-07	0.000418213794683207	6.40416872940589	0.195564174477228
DTX3L	1.74301825626598	7.07520932041523	6.12760165295283	4.45511407418437e-07	0.000418213794683207	6.32077701121041	0.284453584776687
RP11-395B7.7	1.81089781407812	5.78856131807958	6.12295418120444	4.51961613407382e-07	0.000418213794683207	6.30738681622702	0.295755571654776
RFX4	1.74235794779121	7.70225706254325	6.11095831072942	4.69046933416712e-07	0.000418213794683207	6.27282055812695	0.285120247790275
RBM25	1.65178570106952	10.1377049643599	6.09663926338425	4.90291398436556e-07	0.000418213794683207	6.231552613319	0.270933809548149
NDUFA1	-1.16483125870728	10.2646440193772	-6.08854124184122	5.02730531312747e-07	0.000418213794683207	6.20821036925818	0.191315327011733
MT1M	2.3755785940479	8.4008654916955	6.03980644262375	5.84566758877947e-07	0.000421526481575563	6.06768355979832	0.39332031855907
FAM63A	1.77801668358521	8.97336223702422	6.03947456272969	5.85167565014829e-07	0.000421526481575563	6.06672629950935	0.294399233760759
KCNJ10	1.90960645460358	8.49790377223183	6.03558343818989	5.92258060829226e-07	0.000421526481575563	6.05550262994148	0.316391360364704
PLXNB2	1.5994910739363	7.13494932301038	6.03417144443095	5.94852271089149e-07	0.000421526481575563	6.05142971052467	0.265072195688523
PALLD	1.55582081472913	8.14895834766436	6.02915706671548	6.04157424237942e-07	0.000421526481575563	6.03696512275818	0.258049474829274
GRAMD1C	1.95952349398977	9.08965635769896	5.99333357417471	6.75018823231185e-07	0.000456249441489603	5.93360457841795	0.326950514223564
UACA	1.37785050012788	7.47997107655709	5.96541850207416	7.35963836034033e-07	0.000468318647745053	5.85303540395785	0.230972981970804
LRP4	2.51689386326436	10.1283343583045	5.95838068007978	7.521804481404e-07	0.000468318647745053	5.83271924250944	0.422412396656512
REPIN1	1.03476790337131	9.34103419238754	5.95596355687596	7.57832200798781e-07	0.000468318647745053	5.82574139943626	0.173736439702809
SEPP1	1.6542333885143	10.5384376211073	5.93936538152574	7.97808507428134e-07	0.000471485586648704	5.77782105304483	0.278520226026126
IQCA1	1.62670052330853	7.8220058649654	5.93311728397267	8.13398308991108e-07	0.000471485586648704	5.75978046005722	0.274172992956467
CTDSP2	1.35180508318995	8.97654732231834	5.91734465053581	8.54123998634046e-07	0.000471485586648704	5.7142347823754	0.228447920988944
DTNA	1.77473712301791	9.73192746262976	5.91383258317276	8.63466802983518e-07	0.000471485586648704	5.7040924069028	0.300099317668841
ERBB2IP	1.46085058900256	9.04004406608997	5.91067617320426	8.71950782095713e-07	0.000471485586648704	5.69497688294561	0.247154563402618
PTTG1IP	1.31074042530807	10.5468378703287	5.83953053746329	1.08697201478744e-06	0.00057341750506921	5.48945869760347	0.224459897400837
SRRM2	1.97833336181121	9.86326015544983	5.8261978872311	1.13281721711511e-06	0.000580751863410531	5.4509347414276	0.339558216199109
SAFB2	1.1074081100093	9.1939098883218	5.81314341206713	1.1795803366631e-06	0.000580751863410531	5.41321202448734	0.190500737984634
VIM	1.90192360992793	8.36534820484429	5.80150274642866	1.22290578601302e-06	0.000580751863410531	5.37957276345624	0.327832924167575
NFIA	1.55315048595675	9.26366575761246	5.8005245835992	1.22661813506427e-06	0.000580751863410531	5.37674598455115	0.267760348839523
FOXC1	2.84837570095326	8.27286854048443	5.79829343301284	1.23512810194112e-06	0.000580751863410531	5.37029817023191	0.491243800242311
AGAP9	2.385279274814	5.76251806665225	5.78224233826382	1.29811574620822e-06	0.000597381818611438	5.32391031578035	0.412518039762789
SLC39A12	2.03244311726343	9.01094924991349	5.75742508815456	1.40188689785648e-06	0.000631696077369539	5.25218295914764	0.353012516210591
NOTCH2	1.56980171428738	8.91673361634948	5.72189859377052	1.56504130636806e-06	0.000669649586936041	5.1494951226498	0.274349796411358
ARHGEF40	1.35434099052546	7.23672223797578	5.72096562024504	1.56957267541204e-06	0.000669649586936041	5.14679830251831	0.236732936435204
PTPRZ1	1.32703999491979	11.5173151898789	5.71903379339484	1.57899713041463e-06	0.000669649586936041	5.14121421972946	0.232039194531853
ADD3	1.35831804891886	10.9641558373702	5.70294689439932	1.65970705387793e-06	0.000690342382083186	5.09471331889712	0.238178274157317
TJP2	1.34223289067659	7.27756652871972	5.69579700230072	1.6968904866975e-06	0.000692491402580758	5.07404553015497	0.235653217650562
LOC729870	-2.33695597316903	4.61629542456747	-5.68871252386944	1.73455498971273e-06	0.000694753516157346	5.05356672073602	0.410805777821137
FAT1	2.05602037500582	9.67747919913495	5.67485723235107	1.81064857788836e-06	0.000701453006011023	5.01351562505366	0.362303453782927
DDIT4	1.89031295582423	9.49246400968858	5.67387934494452	1.8161435265901e-06	0.000701453006011023	5.01068887031865	0.333160583950118
TCIRG1	2.67016216376424	5.47439432067474	5.66194357789418	1.884571466371e-06	0.000715112214844532	4.97618647772282	0.471598158305446
RHOBTB3	1.4178966642525	9.06345738624568	5.64689205902022	1.97454685264651e-06	0.000730763454736873	4.93267774106553	0.251093282717807
CDK1	-1.75165973598	4.42214954731834	-5.64382670944753	1.993390532594e-06	0.000730763454736873	4.92381694092847	0.310367384783058
CSRP1	1.41813399959312	10.9577266620242	5.63739561399259	2.0335104524495e-06	0.000733046626267169	4.90522710269602	0.251558360756724
HEPH	1.98864721612415	8.39083475769896	5.63153335406517	2.07078414982901e-06	0.000734245743879536	4.88828168432748	0.353127130941812
TRIM8	1.19414184943037	8.99615489065744	5.62536478674077	2.11074261375101e-06	0.000736342774077752	4.87045101652449	0.212278117900018
ARHGEF18	1.2872105426645	10.5861224034602	5.60677172908796	2.23590383937134e-06	0.000752536453924497	4.81670774641838	0.229581407066467
LHX2	1.7175481702976	10.5562190895329	5.60350919778547	2.25861827866702e-06	0.000752536453924497	4.80727761970672	0.306512956376763
PSD2	1.81731580861428	9.98627983416955	5.60309178675948	2.26154096375664e-06	0.000752536453924497	4.8060711267543	0.324341609557196
ACSBG1	1.6769652383748	8.91485169039792	5.59437437146287	2.32345033764268e-06	0.000761422838679902	4.78087444052804	0.299759209345922
XAF1	1.42843968979307	7.67938724844291	5.57762866021546	2.4471628462469e-06	0.000787460748094127	4.73247468930944	0.256101611780282
MT2A	2.07043579765171	11.5645494906574	5.57361391751889	2.47778718914385e-06	0.000787460748094127	4.72087136394567	0.371470975257893
SSPN	1.28004036737968	7.38195675467128	5.56917061682646	2.51212684906814e-06	0.000787460748094127	4.70802962381303	0.229843984939557
PPAP2B	1.58745968606138	9.53092049057094	5.56370796635497	2.55499631168665e-06	0.000789457360363863	4.69224211830685	0.285324049296102
ACACB	1.79932312423855	8.59787869714533	5.55535209363693	2.62198827587367e-06	0.000798746259420726	4.66809362761428	0.323890024234375
PDK4	1.62296419136248	8.01299415752595	5.54225385042577	2.73054741211323e-06	0.000810372539275618	4.63024142308741	0.292834690572283
GLIS3	1.52006273907231	7.29931597776817	5.54029588620963	2.74715616357308e-06	0.000810372539275618	4.62458335890429	0.274364902216847
IL17RB	1.93993808360847	8.37293249532872	5.53690386612609	2.77616854146569e-06	0.000810372539275618	4.61478133093161	0.350365137360738
PCSK5	1.63202330713788	7.29228372889273	5.52972217273718	2.83860757571198e-06	0.000810372539275618	4.59402870940152	0.295136583024755
METTL7A	1.55494812082074	9.95383228520761	5.52871360602636	2.84748777035216e-06	0.000810372539275618	4.59111435986652	0.281249533187219
TP53INP1	1.58433117150663	6.43162145960208	5.52404583090403	2.88894889281139e-06	0.000811494488345683	4.57762658115579	0.286806304655033
KCNN3	1.60781156052081	7.02041953719723	5.51486786329041	2.97223648168797e-06	0.000824185934133706	4.55110736917624	0.29154126633263
PBXIP1	1.77650463129505	8.30689406903114	5.50887105438384	3.02794585788027e-06	0.000829005581773321	4.53378068332195	0.322480706801323
HDAC1	2.39593285823065	8.21254842361592	5.50347824359682	3.07893338356224e-06	0.000832428126913347	4.5181996689999	0.435348837985916
LOC645321	1.35981432261102	7.18380388053633	5.48530318131682	3.2571658826885e-06	0.000860700725925252	4.46569184295489	0.247901397181218
GPER1	1.5386464757382	6.6559330033737	5.48071792321269	3.30373386141575e-06	0.000860700725925252	4.45244602258785	0.28073812542359
FGFR3	2.20703994145548	10.6559321069204	5.48011449540746	3.3099115368215e-06	0.000860700725925252	4.45070288156537	0.4027361003689
KCNE4	1.88108218693327	5.86996186816609	5.47693222182414	3.34268163011333e-06	0.000860700725925252	4.44151027038787	0.343455443804408
NR2E1	1.74092891262497	8.04664583287197	5.46417721932121	3.47730907520226e-06	0.000878169206589238	4.40466712816327	0.31860769567815
COL27A1	1.30551959822134	7.03178243088235	5.4620584071269	3.50019089814081e-06	0.000878169206589238	4.39854722912109	0.239016045034945
BCL6	1.41256401047431	9.85057844852941	5.45601383738588	3.56629701605718e-06	0.000878169206589238	4.38108887231448	0.258900371695374
ADAM33	1.69205252900488	8.05948359368512	5.45541356844984	3.57292940865749e-06	0.000878169206589238	4.37935517838291	0.310160267003493
PLSCR4	2.31076700621949	9.27142973468858	5.44758299067593	3.66058502394721e-06	0.000889604421156789	4.35673971205701	0.42418206572981
LOC100131541	2.64338408344571	5.45538980778547	5.44331751004252	3.70923175188953e-06	0.000891410817351318	4.3444212065375	0.485620043028697
COL5A3	1.75347362895838	7.8174864800173	5.41167309279198	4.09083609666024e-06	0.000972315317963344	4.25304810966406	0.324016916560223
CAT	1.32906507663334	8.32674265397924	5.39827916968044	4.26391745873516e-06	0.000993819613157662	4.21438146681584	0.246201619971429
EPAS1	2.1163830056266	8.99073637439446	5.3975756001361	4.27320837873515e-06	0.000993819613157662	4.21235049037394	0.392098816656359
IGFBP7	1.66346418787492	10.0798329677336	5.39157500524551	4.35327301434386e-06	0.000995786345218829	4.19502932436207	0.308530287764988
KAT2B	1.43408938843292	9.86719496704152	5.38667333035227	4.41978312178129e-06	0.000995786345218829	4.18088108164939	0.266229136330259
MEG3	1.82919624088585	11.3256015637543	5.3774974444803	4.54702343255295e-06	0.00101389247239884	4.15439771807514	0.340157528622057
MAP4K4	1.24621145846315	9.31237355960208	5.37107001815433	4.63831895100759e-06	0.00102369592440146	4.13584853008244	0.232022940354702
TGFBR3	1.53378056043943	8.97262595077855	5.36435052517696	4.735716289621e-06	0.0010281478155587	4.11645789715354	0.285921017510099
AKAP10	1.15247560280167	8.24486940510381	5.36313431499042	4.75356149409912e-06	0.0010281478155587	4.11294840496197	0.214888446776432
SMC3	1.29807820840502	7.78751960648789	5.33831186626308	5.13277289681994e-06	0.00109917569292395	4.04133197120118	0.243162677813671
FOXO1	1.29448106756568	7.57784507110727	5.3268555679116	5.31781020838141e-06	0.0011272254018688	4.00828632563617	0.243010355933714
BMPR1B	1.23736804657056	8.53631521626298	5.32381728160275	5.36798818218532e-06	0.0011272254018688	3.99952322638065	0.232421208527662
RAB11FIP3	1.71238485947454	9.12679401937716	5.31864231032989	5.45454185630884e-06	0.00112924047841347	3.98459826113847	0.321959018779801
PON2	1.89604912143688	9.9164127067474	5.31438195638713	5.52684016940004e-06	0.00112924047841347	3.9723118923079	0.356776975572502
QKI	1.56682456341548	10.1075515461073	5.31395062298525	5.53421289527154e-06	0.00112924047841347	3.97106801616811	0.29485117092324
LAMB2	1.41916111235759	7.51368652413495	5.30105229401951	5.75926561564814e-06	0.0011533995926005	3.93387533133313	0.267713094239543
SLC25A18	3.12027993601488	10.0412502048443	5.28236740819153	6.10153814733762e-06	0.00121073549164005	3.88000907377088	0.590697256532396
CDC42EP4	1.20254883932806	7.68124967794118	5.26734506413306	6.39134451079001e-06	0.00124465258238556	3.83671235100062	0.228302650516781
ANKRD36	2.40931585613811	9.09081234679931	5.26492832439977	6.43923009622902e-06	0.00124465258238556	3.82974786802964	0.45761607902094
ZIC2	2.06210275082539	9.36897548598616	5.26407539416001	6.45621527186841e-06	0.00124465258238556	3.82728998396536	0.391731234152364
CTSH	1.5610673018484	9.50902742638408	5.25829811973942	6.57244316991036e-06	0.00124465258238556	3.81064251733136	0.296876910798995
MKNK2	2.17696189082772	10.3775003694637	5.25533585593166	6.63284353435613e-06	0.00124465258238556	3.80210721957203	0.414238395129513
TBL1X	1.36513212213439	7.21230653235294	5.25496426588242	6.64045911842169e-06	0.00124465258238556	3.80103656986767	0.259779525238151
ITGB5	1.24492624737271	8.04992200423875	5.24797573625811	6.78531778297309e-06	0.00124465258238556	3.78090195835464	0.237220275004617
TOB1	1.6143018516159	10.2023867771626	5.24782620110833	6.78845147515193e-06	0.00124465258238556	3.78047115857942	0.307613436450118
MSI2	1.14948250497559	7.85392168304498	5.24773448298853	6.79037425315532e-06	0.00124465258238556	3.78020692594064	0.219043571793093
GAREML	1.92715978042316	6.78475702525952	5.23965254195142	6.96194916177979e-06	0.00126537813798433	3.75692506590955	0.367802972619521
CCAR1	1.21168190957917	9.69445038027682	5.22328077408346	7.32284229609734e-06	0.00131025217184556	3.70977221082365	0.231977173348829
NSUN6	1.64406116060219	8.80474326773356	5.22296436599353	7.32999735509326e-06	0.00131025217184556	3.70886104467073	0.314775488668196
RHPN2	1.84223882468031	8.07500453728374	5.21770045501616	7.45005762365383e-06	0.00131280132805538	3.69370320587853	0.353074853676054
SLC25A29	1.4103515511974	8.40864577474049	5.21664257767578	7.47442092075391e-06	0.00131280132805538	3.69065713604208	0.270356178365159
PTCH1	1.13691624515229	8.24911239792388	5.21439928665672	7.52634725039841e-06	0.00131280132805538	3.68419795540088	0.218033982948253
GPRC5B	1.56868983187631	9.56485420899654	5.20705224501428	7.69893709499725e-06	0.00133216248342156	3.66304519662982	0.301262548955279
VCAN	1.41074647540107	8.2696937432526	5.2019095626788	7.82208060973804e-06	0.00133302656417811	3.64824065166904	0.271197808882049
MPHOSPH8	1.32726679509417	11.0256899271626	5.20169777415985	7.82719375147347e-06	0.00133302656417811	3.64763099336608	0.255160305869278
TRIM14	1.01900951747268	6.59180853053633	5.19702347396775	7.94089399035769e-06	0.0013378066258925	3.63417607390056	0.196075604156296
TSPAN31	1.23812962104162	9.22242960086505	5.18980963556892	8.11959894015768e-06	0.0013378066258925	3.6134134218465	0.238569371129909
UNC5B	1.04737800440595	7.93102196634948	5.18689398024725	8.192956785777e-06	0.0013378066258925	3.60502247147692	0.201927783447007
ADCYAP1	-2.6877169012904	5.72705242292388	-5.18624291552617	8.20942736416958e-06	0.0013378066258925	3.60314883894663	0.518239686236856
PCAT19	2.13179824874448	6.1437326383218	5.18524444643899	8.23475053358671e-06	0.0013378066258925	3.60027549212936	0.411127820638911
RAB31	1.98648764268775	9.93038111764706	5.1819139887677	8.31978053045311e-06	0.0013378066258925	3.59069165658081	0.383350176593755
NOSTRIN	2.00092379021158	5.68689196262976	5.17738219457019	8.43688564981489e-06	0.0013378066258925	3.57765180294034	0.386474035529009
FAM167A	1.38698421875146	7.50365835787197	5.17725689730722	8.44014660576054e-06	0.0013378066258925	3.57729128696195	0.267899439078028
MT1F	1.97963414033946	10.4456447377163	5.17596717390703	8.47378555399108e-06	0.0013378066258925	3.57358043585032	0.382466517623825
TIMP3	1.50597359669844	6.76710014429066	5.17144371681382	8.59282475987708e-06	0.00134676961399552	3.56056607828399	0.291209511147168
PMP2	2.0009536724599	10.3593541883218	5.15892498100729	8.93100491099635e-06	0.00137046184807954	3.52455473247131	0.387862525589431
ARHGEF26-AS1	1.67216702059986	8.65378134307958	5.15881909451462	8.93392102355795e-06	0.00137046184807954	3.52425017841647	0.324137557445633
PREX1	1.14415626198558	8.47631713391003	5.15881348363534	8.93407557349924e-06	0.00137046184807954	3.52423404024756	0.221786708438878
MICALL2	1.17318336815857	7.16057587846021	5.15647020148384	8.99885343128711e-06	0.00137067747088246	3.5174943868893	0.227516755128532
FERMT2	1.58481986460126	9.00864837257785	5.14789830284298	9.23981823716115e-06	0.0013960871665565	3.49284299238613	0.307857648183536
GSDMD	1.8307160743083	5.16811829117647	5.14398433890878	9.35196595865691e-06	0.0013960871665565	3.48158851856607	0.355894566097505
EMX2	1.85609507870263	8.81894925778547	5.14372946376908	9.3593156942389e-06	0.0013960871665565	3.48085566542458	0.360846170424868
ATP1A2	2.36766630712625	12.0172120762111	5.14081657134314	9.44372245256598e-06	0.0013990292666202	3.47248038243252	0.46056230061281
KTN1	1.06244200202279	10.4199544930796	5.13557264077065	9.59758685167481e-06	0.00141215106132568	3.45740408868395	0.206878974622654
ARHGEF26	1.34628941968147	7.54011404299308	5.13277454613663	9.68070359493058e-06	0.00141475633820779	3.44936025819988	0.2622927244476
ASCL1	1.47896120149965	7.58978373416955	5.12424840101339	9.93840665680626e-06	0.00144266978241653	3.42485268463473	0.288620122554396
AGT	1.81963960846315	9.77463805519031	5.11702197543699	1.0162154621176e-05	0.0014653149486761	3.40408459425262	0.355605197163092
PALM	1.45777796626947	8.13300663680796	5.11059777288569	1.03652619551726e-05	0.00148470364787039	3.3856248086871	0.285246077083922
NUCKS1	1.45989541747268	11.7380150893599	5.09991092207263	1.07121090796923e-05	0.00152237032170919	3.35492232065469	0.286259003300271
GPR56	1.45205182120437	8.92940683252595	5.09819096914592	1.07689980684038e-05	0.00152237032170919	3.34998172860007	0.284817071387114
SCRIB	1.40962000234829	8.57288540346021	5.08684446361853	1.11518873237015e-05	0.00155623129072201	3.31739364014921	0.277110891129067
AJAP1	1.30476450346431	7.93171247266436	5.0868287368346	1.11524272995474e-05	0.00155623129072201	3.31734847753521	0.256498610620854
MAT2B	-1.11845438537549	8.92903690588235	-5.06847405612296	1.18006632732403e-05	0.00163613170472381	3.26465085344816	0.220668858711893
DDX10	-1.27937697563357	7.44290046782007	-5.0622415273908	1.20291797376548e-05	0.00165191044762269	3.24676212886411	0.252729343060997
PAXIP1OS	2.00111147423855	4.95966297214533	5.05902542028707	1.21488117743266e-05	0.00165262043941453	3.2375322692716	0.395552761251988
SRSF12	-1.18947521064869	6.3119541200692	-5.04877735074442	1.25379515982251e-05	0.00168492194626918	3.20812641472305	0.235596685695261
NFKBIA	1.29759933009765	8.73806473105536	5.04773012569942	1.2578407032824e-05	0.00168492194626918	3.20512192937867	0.257065908395381
SCARNA17	1.93714434099628	6.14596613187716	5.04665767868631	1.26199711172781e-05	0.00168492194626918	3.20204516490608	0.38384698632869
RIN2	1.69543109236805	8.31430917772491	5.03357206361674	1.31382356163562e-05	0.00174335520335073	3.16451038037351	0.336824638833093
FAM208A	1.07313270073239	9.28130542188581	5.03044953021796	1.32649950738363e-05	0.00174944255153662	3.15555557987151	0.213327396346205
CRYBA2	-2.01561788886305	3.54168089256055	-5.02697879242186	1.34073146498249e-05	0.00175749580946099	3.14560305702719	0.400960093943819
SEMA3F	1.48883802682516	7.51778102175606	5.02458439841649	1.35063804203969e-05	0.00175792504964011	3.13873753595539	0.296310681395732
ITGAV	1.34121964753546	10.4049426800173	5.02298060413946	1.35731417675297e-05	0.00175792504964011	3.13413916910809	0.267016688543482
TBX3	1.08500438069054	5.01908870752595	5.01194509903129	1.40414817468693e-05	0.00180775719466093	3.10250371830329	0.216483692309449
TRIL	1.65569609110672	8.81434320441176	5.00970087421345	1.41386693501559e-05	0.0018094986945238	3.09607135392448	0.330497994327191
KIAA0485	1.79322185989305	8.14973510415225	5.0009714900029	1.45230893172085e-05	0.00183975000744602	3.07105505915809	0.358574701631024
ZCCHC24	1.73035928724715	9.74430889057093	5.00032801206535	1.45518333903346e-05	0.00183975000744602	3.06921124465834	0.34604915578977
PRO1804	1.95861968222506	7.21712318797578	4.99857962898873	1.46302187470856e-05	0.00183975000744602	3.06420161265954	0.391835246730142
ZNF204P	-1.33394774684957	8.58075225467128	-4.99501572116348	1.47912990922805e-05	0.0018492543818898	3.05399071915424	0.267055765449895
ID3	2.72927053350384	6.63987764031142	4.98349569264166	1.53241080508423e-05	0.00190045792311666	3.02099183571189	0.547661862642666
SST	-2.82951465199953	6.59451853728374	-4.98052740658707	1.54644502505216e-05	0.00190045792311666	3.01249098183333	0.568115466698832
DDIT4L	1.96426740138921	7.79238557045848	4.96571592735	1.61840232984658e-05	0.001966540673722	2.97008331990944	0.39556580161392
NME1	-1.69817627781912	9.00818607543253	-4.9524679625622	1.68557116578739e-05	0.00203671613099528	2.93216780447596	0.342894954728905
CEBPB	1.52835443496861	9.45725351055363	4.94885960194554	1.70434012393155e-05	0.00204595366405592	2.92184330858732	0.308829620942928
NOTCH2NL	1.52146823789816	11.0942331951557	4.93855449091505	1.75909078346959e-05	0.00206722146244638	2.89236378988004	0.308079670012157
HIPK2	1.57519137087887	9.38462772361592	4.93764817903924	1.76398858519305e-05	0.00206722146244638	2.88977157324236	0.319016526443844
MYBPC1	1.4171731955708	9.28113495475779	4.93687769686527	1.76816297818938e-05	0.00206722146244638	2.88756791082182	0.287058599096074
GLUL	1.94875540655662	12.0378836918685	4.93274674497768	1.79071159829503e-05	0.00207411877368907	2.87575383086999	0.39506496224254
NR2F2	1.09245445802139	6.9225685782872	4.93228647715202	1.79324153072197e-05	0.00207411877368907	2.87443760729454	0.221490471626496
MT1E	1.57911488191118	10.3797722802768	4.92903179601834	1.81123276554458e-05	0.00208378475989169	2.86513076117824	0.320370195864183
CENPF	-1.27779906982097	5.63006792629758	-4.92651421429587	1.82527207425837e-05	0.00208882590974255	2.85793231520911	0.259371842694177
BAG3	2.53352430866078	8.94833337136678	4.91710746136811	1.87868979696261e-05	0.00213864113781601	2.8310408868454	0.515246886216284
DDX27	1.33924568328295	9.4875449467128	4.90989992951285	1.92066455696879e-05	0.002170509741136	2.81044186287118	0.272764354163901
PCSK1	-1.82144990348756	8.05883173373702	-4.90886709585502	1.92675514493556e-05	0.002170509741136	2.80749042696593	0.371053008345971
IRF7	2.007063100186	6.24653112525952	4.89644352120143	2.00153331603042e-05	0.00223150330373309	2.77199639773793	0.409902226278214
SGSM2	1.36149165807952	10.1527308240484	4.88863245199225	2.0500133554995e-05	0.00227383276236404	2.74968761250154	0.278501538303351
EPS8	1.26275861543246	8.26723054814014	4.88457015118075	2.07568431100455e-05	0.00228707391066731	2.7380877622858	0.258519905815501
PTDSS2	1.29526274744245	7.64867181738754	4.88340601760984	2.08309935920043e-05	0.00228707391066731	2.73476388186811	0.265237570411238
SOX9	2.14822118336434	9.12305913607266	4.88102792756316	2.09832844798859e-05	0.00229215888896693	2.72797426596661	0.440116552342045
ANKRD12	1.42866889287375	9.54360725614187	4.87866854959361	2.11354667564399e-05	0.002297180957161	2.72123860838064	0.292839916946758
MT1X	2.22240147795861	10.3642982214533	4.87493557440443	2.13784834367754e-05	0.00231197609127008	2.71058263520427	0.455883250976116
RAB13	1.86534618318995	9.39948870761246	4.8726054087665	2.1531577962621e-05	0.00231694775996781	2.70393173598116	0.382823156546585
ZBTB7A	1.15150948077192	8.69489720570934	4.86517457178636	2.20270811117206e-05	0.00235853335329409	2.68272571061618	0.236684103269312
TNS3	2.09690861368287	9.72656502102076	4.85691475782197	2.25911219526419e-05	0.00240035191283325	2.65916030213831	0.431736754347157
RNPEPL1	1.41254695145896	6.33538917625433	4.85621448065872	2.26395945359463e-05	0.00240035191283325	2.65716270731214	0.29087408661311
TMUB1	1.53780126426994	5.6327308608564	4.85424044728749	2.27767904256816e-05	0.00240311804935155	2.65153188599646	0.316795445336716
AMER2	1.50802943552662	11.5126842128028	4.84179754791245	2.36607212291963e-05	0.00247225961094825	2.6160481597369	0.311460654974476
EFEMP2	1.45521266756568	7.82743162698962	4.83989886988122	2.37985551245776e-05	0.00247470648456485	2.61063502267326	0.300670056686824
BBX	1.2788346316438	8.48651017595156	4.83680330890669	2.4024982614008e-05	0.00248629832037502	2.60181035307665	0.264396658282321
MNT	1.28525143814229	10.1054233485294	4.83028578119127	2.45087074334539e-05	0.0025130787191126	2.58323370944762	0.266081862722689
DLG5	1.01159888074866	9.39152630622837	4.83018662301642	2.45161408170863e-05	0.0025130787191126	2.58295111657191	0.209432669936245
EIF5B	1.06505257890026	9.55403524749135	4.81147057180262	2.59598973911827e-05	0.00264852179563155	2.52963013100975	0.22135697662622
PTMA	1.70708460051151	10.3722783385813	4.79780237203361	2.70671160304405e-05	0.00273567594683364	2.49071349949487	0.355805526809964
TYRP1	-2.25534600091839	6.01249454403114	-4.79183720408677	2.75648610353894e-05	0.00277302502016017	2.4737355166973	0.470664153405482
TNPO1	1.10627402950477	10.0636726384083	4.78571903383309	2.80847783571864e-05	0.00280256284148259	2.45632606892882	0.231161508162903
NFIC	1.55492295783539	9.22435384714533	4.78533626602972	2.81176261778964e-05	0.00280256284148259	2.45523702665986	0.324934941118667
ELOVL5	1.27133598456173	9.04440660051903	4.77234970668325	2.92548882919568e-05	0.00288500604893387	2.41829751214007	0.266396233029892
MEGF10	1.3197016315043	9.5811977349481	4.7719154178397	2.9293695882742e-05	0.00288500604893387	2.41706252528202	0.27655595624571
CSNK1G2	1.04567412378517	8.75594691608996	4.77062039521499	2.94097202368821e-05	0.00288500604893387	2.41337999516623	0.219190385559496
LOC286437	1.85834180606835	8.63646846747405	4.76891662037317	2.9563058233246e-05	0.00288500604893387	2.40853542109248	0.389677982233822
TAF3	1.17441652686585	8.10790993261246	4.76837803514378	2.96116946166406e-05	0.00288500604893387	2.40700405614838	0.246292663503227
ZFP36L2	1.63591004221111	7.23761606064014	4.76084221406481	3.03005657557705e-05	0.00292948879462444	2.38558079287343	0.343617782034068
RNPC3	1.1102291698791	9.14368077240484	4.76042514438215	3.03391506771406e-05	0.00292948879462444	2.38439531015416	0.233220591902238
EMX2OS	1.24507041082307	8.3477987966263	4.75672590081473	3.06835170520808e-05	0.0029495724014198	2.37388140817493	0.261749454726793
GPAM	1.83704376600791	8.62955477647059	4.75386228080095	3.09527456092429e-05	0.0029614882502981	2.36574356284144	0.386431843729893
KLF15	1.57363929664031	8.33513245735294	4.75250340906047	3.10813182679583e-05	0.0029614882502981	2.36188224337215	0.331117973243371
PALD1	1.30607773163218	7.23079527621107	4.74822420033878	3.14896643663256e-05	0.00298723662534762	2.3497239827802	0.275066567315627
UQCRFS1	-1.30766822748198	9.28780870761246	-4.73539040297727	3.27464092639984e-05	0.00307944385204792	2.31327274264541	0.276147923655844
TJAP1	1.00155058213206	8.29076181652249	4.73250464392234	3.3035752682649e-05	0.00309320473927712	2.30507909304791	0.211632244971654
LOC101929787	1.46935609011858	8.72308556764706	4.72782142711387	3.35107068281374e-05	0.00311074282397332	2.29178393029165	0.310789253099086
SLC7A2	2.09908340084864	7.05473292811419	4.72338062488081	3.39673071702291e-05	0.00311352779682183	2.27917934645261	0.44440276309547
XRCC2	1.22076227101837	8.07976748520761	4.72332985420024	3.39725627652666e-05	0.00311352779682183	2.27903525461591	0.258453741047283
BC022892	2.41785672397117	4.75346908252595	4.71106910496764	3.52655660058458e-05	0.00320486944176655	2.24424712612415	0.513228880769681
TMEM123	1.32688493815392	8.8005514982699	4.69801040288332	3.66962116140862e-05	0.00330709317083779	2.20721484465108	0.282435504472184
ANKRD36B	2.82953865635898	11.2383655271626	4.69003248820568	3.75982880669111e-05	0.00336038583718686	2.18460107609914	0.603308967149929
LGALS3	1.25904880831202	8.69813339974048	4.6787179516456	3.89153141351401e-05	0.0034495874156924	2.15254301578619	0.269101241264006
RELL1	1.4131288081144	8.75773474238754	4.67233489016686	3.96783047598522e-05	0.00350160062239984	2.13446462772877	0.302445959318625
CDADC1	-1.1268120814578	7.07469436842561	-4.67111437695303	3.9825870503045e-05	0.00350160062239984	2.13100842166571	0.241229820236776
SKI	1.01723725040688	8.10667810121107	4.65567770459131	4.17396646561626e-05	0.00362553427962829	2.08731176787204	0.218493915376425
MT1G	1.75597757773774	9.10391144697232	4.65287642142468	4.20965652292477e-05	0.00362553427962829	2.07938544148089	0.377396134926804
AICDA	-1.53299846901883	3.6825630466263	-4.65220647711893	4.21823656196195e-05	0.00362553427962829	2.07748996151794	0.329520728832355
MSX1	1.43530164619856	7.37412217750865	4.65054928706045	4.23953458357098e-05	0.00362553427962829	2.07280150732027	0.308630563316919
NECAP1	-1.40225124922111	9.0830613899654	-4.64557757577529	4.30406942183387e-05	0.00366506761908837	2.05873788654435	0.301846482240067
B2M	1.35278627777261	10.6921074756055	4.64305434208804	4.33719198233671e-05	0.0036678093440709	2.05160157687721	0.29135697713248
HIP1R	1.23099306690304	8.42719510354671	4.64274994132858	4.34120482723265e-05	0.0036678093440709	2.05074071486182	0.265143090293332
ANKDD1A	1.10523212686585	8.85565738555363	4.64093520972383	4.36520416931594e-05	0.00367373544662002	2.0456088064985	0.238148579310078
SLC29A4	1.20097535673099	6.52307393356401	4.62998523818058	4.51281831801787e-05	0.00378324602327164	2.01465241369763	0.259390752874827
PARP9	1.31481536521739	6.44757683235294	4.62712359272475	4.55220057794792e-05	0.0038015268841867	2.00656494606004	0.284153932539145
MT1H	2.27986643222507	10.2055519776817	4.62120326195379	4.63475644511396e-05	0.00385558258274499	1.98983661682462	0.493349091782032
STON2	1.06368073314346	7.15266516894464	4.61691196361136	4.69551803890222e-05	0.00389116320549487	1.97771417976738	0.230387917622636
TNFRSF1A	1.55382395001163	7.1598764600346	4.61562036412855	4.71395951443698e-05	0.00389153550907471	1.97406604211927	0.336644660398753
KIAA0930	1.31282539473378	10.4018002999135	4.61143583259229	4.77419843927184e-05	0.00392627901304223	1.96224833539305	0.284689073510492
DNM1P41	1.65487549776796	5.3155939615917	4.60854254499064	4.81629251682649e-05	0.00394589359266819	1.95407867395769	0.359088688367815
LATS2	1.47876901239247	7.06758089100346	4.60616499576138	4.85115704868447e-05	0.00395945946437722	1.94736613651296	0.321041259649457
PART1	-1.08571191894908	7.1015576200692	-4.60279674278261	4.90097586035394e-05	0.00396580172467909	1.93785786732134	0.235880917542476
RP11-194N12.2	1.67334270277842	6.16246499385813	4.60209812369083	4.91137193851844e-05	0.00396580172467909	1.9358859244561	0.363604307818717
LINC00473	-2.17375193215531	5.12406542076125	-4.60192615254239	4.91393435764018e-05	0.00396580172467909	1.93540052389637	0.472356978382714
ABCC10	1.44578385269705	9.21862295008651	4.59745149742511	4.98107348072219e-05	0.00399223058164365	1.9227719281809	0.314475063740594
NEDD1	1.05012591507208	7.10718332383218	4.59728445444685	4.98359728625358e-05	0.00399223058164365	1.92230054456426	0.228423088777184
CDK19	1.03630009770984	8.56927278053633	4.59425039373335	5.02965816707926e-05	0.0040142611253047	1.91373930853005	0.225564566337823
SEC14L1	1.1334204670658	8.98217567638408	4.58555273110534	5.16403926810326e-05	0.00409131887654965	1.88920412222054	0.247172049593373
ZNF785	1.13065673338758	6.18557680761246	4.58418841410755	5.18543711894249e-05	0.00409327808195646	1.88535648627168	0.246642727403625
PREX2	1.13163002773774	7.34011996903114	4.57312154714924	5.3622706816786e-05	0.00420219393384153	1.8541554737473	0.247452427421957
PARD3	1.36242588675889	7.69389698088235	4.5702179877598	5.40964183158933e-05	0.00422064670492266	1.8459722877155	0.298109606676928
CIC	1.28320049047896	7.10905400077855	4.56886684031077	5.43182603225611e-05	0.00422064670492266	1.84216471856684	0.280857493844509
CRYM	-1.14028021214834	10.0542436623702	-4.56810590578196	5.44435910432023e-05	0.00422064670492266	1.84002049957355	0.249617726836205
BNIP2	1.01503254698907	7.6007712716263	4.5651087754103	5.49400159905248e-05	0.00424052745517055	1.8315757629686	0.222345752735726
DAZAP1	1.27557642338991	9.94050059844291	4.56419559125863	5.50921547414548e-05	0.00424052745517055	1.82900302408497	0.279474531247719
CAPN2	1.23422256837944	9.96350412352941	4.55773980748595	5.61796138314432e-05	0.00430889669347618	1.8108183836429	0.27079706620204
AP3D1	1.01996534737271	9.81588536012111	4.55521643359418	5.66103964576572e-05	0.00432659457591048	1.80371218197923	0.223911500637068
ZBED6	1.39887748087654	6.687175541609	4.55069136807338	5.73910704763758e-05	0.00437081501173779	1.7909712255803	0.307398891230187
MGST3	-1.10064771946059	8.1712176932526	-4.54702080129631	5.80321100960741e-05	0.00440412810269469	1.7806384184976	0.242059090459143
NDUFAB1	-1.11512676176471	10.1109271699827	-4.54427884004965	5.85155743198073e-05	0.00442529145791298	1.77292096105969	0.245391359336683
SERTM1	-1.59543739940712	7.16135758382353	-4.54096433823617	5.91052901138366e-05	0.00445160129556759	1.76359351625709	0.351343300799149
SCD	1.26288259965124	9.24200216072664	4.53794939570606	5.96467921727166e-05	0.00445160129556759	1.75511047413525	0.27829367177303
PSMD12	-1.00741227695885	8.61320662093426	-4.53733815911881	5.97571684677196e-05	0.00445160129556759	1.75339082177862	0.222027153725411
IDH3G	-1.02603100408045	7.32387726461938	-4.53638362595504	5.99299394572809e-05	0.00445160129556759	1.75070544958057	0.226178182596812
PLXNB1	1.78109527853987	5.02158736141869	4.53425614571213	6.03167873187638e-05	0.00445160129556759	1.74472072986007	0.392808703633602
DNAH9	-1.27424551376424	6.02794352491349	-4.53215797171013	6.07007156480005e-05	0.00445160129556759	1.73881910712117	0.281156464915415
GLTP	1.24648426871658	8.84808326306228	4.53207571605903	6.0715815904223e-05	0.00445160129556759	1.73858775648233	0.275036064446092
MXI1	1.92925310546384	10.6268391044983	4.52908440266496	6.12674741901935e-05	0.00447687229479627	1.73017513036021	0.425969784164024
LIFR	1.13493535819577	8.88777726851211	4.52775009696623	6.1515136723544e-05	0.00447983465385028	1.72642302289259	0.250662102344434
PSAT1	1.91995966517089	9.59626049515571	4.52363990152149	6.22842509782741e-05	0.00452062437721171	1.7148667020707	0.424428050633546
GJA1	2.77962020435945	12.5970755497405	4.52216422279227	6.25626897721023e-05	0.0045256468798689	1.71071826677979	0.614665913800702
SPP2	-1.94833258652639	3.81502913451557	-4.51447247145622	6.40339803293948e-05	0.00458152011803472	1.68910048316136	0.431574807210625
ECHDC2	1.68009439784934	7.7575534450692	4.51408308495101	6.41093623091163e-05	0.00458152011803472	1.68800634406692	0.372189515839975
ZNRF3	1.76422763587538	9.37628091678201	4.51204476084263	6.45053933604859e-05	0.0045894314243222	1.68227922189867	0.391004019105942
HLA-E	1.15859708650314	8.37579701894464	4.51024022644861	6.4858010921294e-05	0.00459338058224834	1.6772095098788	0.256881458266675
ADIRF	2.46336387876076	6.49486705060554	4.50958944821616	6.49856423398212e-05	0.00459338058224834	1.67538131582251	0.546250142512459
ATP8B1	1.35570586042781	8.96201665397924	4.5035313741359	6.61856898925572e-05	0.00466296510321212	1.65836581366625	0.301031734388201
MAPKBP1	1.65724319940711	8.55268140441176	4.49993407689723	6.69085791875045e-05	0.00469858980274849	1.64826463035072	0.368281661705988
TFEB	1.11057081288073	6.66768867128028	4.4981715437601	6.72655984979975e-05	0.00470837420683879	1.64331617655623	0.246893832766631
PLOD2	1.69346431526389	8.45410091513841	4.49546400926694	6.78176945604902e-05	0.00472542230444348	1.63571548792005	0.376705121378569
FN1	1.49215048113229	7.72868580060554	4.48965379873974	6.90175640107072e-05	0.00478455414098585	1.61940868248193	0.332353127439614
TPD52L1	1.5914079273541	9.8885693599481	4.48612409708897	6.9756663733578e-05	0.0048203414693085	1.60950486215137	0.354740059105088
LOC100126784	-1.24503697493606	5.14354494930796	-4.48388818656454	7.02288762007822e-05	0.00482171518193606	1.60323223353821	0.27766905041626
SRP54	-1.07501533217856	8.22848023304498	-4.48300879550742	7.04154598899089e-05	0.00482171518193606	1.60076540195563	0.239797729876389
PAQR8	1.27592852016973	10.0545952820934	4.47819384084527	7.14457498436393e-05	0.00485892179597028	1.58726083857543	0.284920341886964
TMEM126B	-1.00201353186468	7.7103519966263	-4.47621522589901	7.18734167544519e-05	0.00485892179597028	1.58171244904524	0.223852849180959
OSMR	1.29959179054871	6.83774306686851	4.47498243068191	7.21411517433538e-05	0.00485892179597028	1.57825578321731	0.290412713497666
SMG6	1.12846884176936	6.05458684108997	4.47461184853015	7.22218254462002e-05	0.00485892179597028	1.57721674539801	0.252193682931413
CAPN3	1.19517913223669	8.64066673918685	4.47216020163021	7.27577768015942e-05	0.00485892179597028	1.57034336738515	0.267248729551552
TPM2	1.63897890899791	5.57927779913495	4.47108980489473	7.29930006439348e-05	0.00485892179597028	1.56734272729781	0.366572576378053
BLACAT1	-1.93633648895606	4.37844007404844	-4.47100915833805	7.30107533261057e-05	0.00485892179597028	1.56711665839276	0.433087122030371
WDR6	1.4938114154499	8.62518579628028	4.45882909347407	7.5741303977442e-05	0.00500981242730304	1.53298531601435	0.335023250304937
SELPLG	1.17035149691932	6.12444850700692	4.45288155958775	7.71109030782408e-05	0.00508485281304656	1.51632759513268	0.262830142966496
AKR1C3	2.20107345819577	7.61188257145329	4.45001735662808	7.77791362099855e-05	0.00511332807624856	1.50830763551891	0.494621319828647
ESF1	1.27093898428273	9.09594485086505	4.44610296491048	7.87016050233864e-05	0.00512721992485188	1.49734922759412	0.285854599930147
CYYR1	1.45942664897698	6.20776729783737	4.44441999130556	7.91015166094087e-05	0.00513096832094524	1.49263847926317	0.328372802712616
COL16A1	1.43527100563822	8.99834615354671	4.44386599689707	7.92335946736192e-05	0.00513096832094524	1.49108791521702	0.322978012082363
DNAJC1	1.34413075411532	9.36537329489619	4.44219858384478	7.96324338417324e-05	0.00513704701845578	1.48642132773004	0.302582320160924
CGN	1.33134413823529	5.59098647586505	4.44149018224087	7.9802478071161e-05	0.00513704701845578	1.48443886216566	0.299751678740307
RGCC	1.58765605869565	8.93441256617647	4.4358907819156	8.11591824230992e-05	0.00519346732730536	1.46877180262037	0.357911440283486
MAML2	1.18636479532667	7.44469097785467	4.4314345884152	8.22550824456843e-05	0.00524806837232362	1.45630710462276	0.26771574117964
COPS7A	-1.05114951879796	8.10383448434256	-4.43017491625509	8.25675000386369e-05	0.00525250723039905	1.45278419056013	0.237270432582945
KIF1C	1.43835859133922	6.61950374922145	4.42226042419147	8.45572828572551e-05	0.00534649311074869	1.43065581645119	0.325254158138414
FAM107A	2.34256447794699	11.1781164364187	4.42026460294544	8.50664512007928e-05	0.00534855311924985	1.42507728294028	0.529960237309329
PTPN13	1.19194561396187	7.62652727361592	4.41353553206663	8.68054695447044e-05	0.00543338244668687	1.40627372175948	0.270065938135485
CHD5	1.26065553017903	9.28030063512111	4.41310451688486	8.69180418213352e-05	0.00543338244668687	1.40506956174511	0.285661834057106
SDC4	1.62929954853523	9.61248866946367	4.40832847212769	8.817509310058e-05	0.00549607806533846	1.39172845573226	0.369595768291023
CEBPD	1.37474387935364	8.85337265795848	4.40614565063233	8.87555443624523e-05	0.00550174215208901	1.38563238075248	0.312005999882539
CYBRD1	1.46688262229714	7.64788974048443	4.40607384985419	8.87747011456407e-05	0.00550174215208901	1.38543187282288	0.332922840670426
SEMG2	-1.86445497100674	3.68284606747405	-4.40479106082187	8.91176410427358e-05	0.00550721559460952	1.38184975564866	0.423278867320182
IFITM3	2.66843643365496	8.7339191516436	4.40226685889704	8.97962661127804e-05	0.00553334313320036	1.37480187723828	0.606150539979651
GOLIM4	1.35844450634736	8.43568620536332	4.39907908883589	9.06605515142184e-05	0.00557073030880974	1.3659027845459	0.308802019448766
SLC12A7	1.49917339007208	8.57604869221453	4.391995967377	9.26103386863793e-05	0.00564244793083859	1.3461355033033	0.341342159967287
RP11-589P10.5	1.5613135170193	7.36681311712803	4.38989072770709	9.31977563699445e-05	0.00566228728237509	1.34026194674821	0.355661134607511
SPON1	1.25131911524064	8.02800687153979	4.38681920668131	9.40613657375429e-05	0.00568283038976904	1.33169386286692	0.285245198465173
CDK13	1.09393516613578	9.11822259714533	4.38458877951778	9.46934113547743e-05	0.0057050802066641	1.32547305187257	0.249495499155132
SURF2	-1.80297098852593	4.78019396150519	-4.38041696954297	9.5886817253319e-05	0.00574497498718016	1.31383990660294	0.411598028466691
FBXL22	-1.72528174386189	3.0842015232699	-4.37418457356815	9.76972612870048e-05	0.00582119576963258	1.29646642887327	0.394423626814296
ZC3H7B	1.131271907103	7.79283109437716	4.37118682876712	9.8579994137815e-05	0.0058452384523461	1.28811230740874	0.258802003075689
TMEM38A	-1.06922497274471	7.85416084891868	-4.37097971597227	9.86412702901811e-05	0.0058452384523461	1.28753518318431	0.244619065340794
THRA	1.01208160211579	8.15481952629758	4.36661800730972	9.99404464233309e-05	0.00588995072395157	1.27538293881763	0.231776995473743
APOLD1	1.39538923970007	9.58827162551903	4.36550109512631	0.0001002758233706	0.00589020458608178	1.2722716256229	0.319640107583045
SNRNP48	1.08708403958382	7.8390586134083	4.36302443669089	0.000101023441861284	0.00589020458608178	1.26537333640454	0.249158366027468
CDKN3	-1.56524187612183	5.04203135224914	-4.36151966424558	0.0001014803521456	0.00589020458608178	1.26118259114459	0.35887534543366
PRDX6	1.30496471782144	10.5004380109862	4.36145397790111	0.000101500343366414	0.00589020458608178	1.26099966580918	0.299204055444243
LPP	1.02214980251104	8.15784396159169	4.35892534326244	0.00010227286470961	0.00591459837113411	1.25395842806172	0.234495826842039
AQP4	1.5657886031388	9.99081996228374	4.35596267415469	0.000103185336356689	0.00591517185297551	1.24571002138096	0.35945868233195
RP11-334C17.5	1.91220302318066	6.37293874134948	4.35534456059846	0.000103376714615782	0.00591517185297551	1.24398931996827	0.439047472955367
LEPREL4	1.36135367701697	6.91696550717993	4.34753297347465	0.000105825559450758	0.00602342375094857	1.22224933971903	0.313132455883123
JPX	2.12314367906301	6.36807524679931	4.34409586356626	0.000106921017210347	0.00606980231297269	1.21268717988916	0.488742363369493
TROVE2	1.05589621808882	9.37322172854671	4.34255294850814	0.000107416380721573	0.00608196046760968	1.20839542749342	0.243151029039626
LOC100505564	1.16351759166473	4.97992963019031	4.3394597636722	0.000108416265518325	0.00611142548737826	1.19979275823262	0.268124986756444
FAM201A	-1.3017882629621	5.34825969083045	-4.33919618293225	0.000108501890385744	0.00611142548737826	1.19905977561511	0.300006777311093
AC091133.1	1.00501282249477	8.78965963607267	4.33067544590737	0.00011130592119351	0.00622200924444313	1.17537153770886	0.232068377103747
FYCO1	1.10548202642409	7.08687495129758	4.33060860195037	0.000111328197216676	0.00622200924444313	1.17518575908346	0.255271747699899
OTOGL	-1.61455476260172	6.48474054455017	-4.32665374073634	0.000112653989118715	0.00627987920270281	1.16419551173307	0.373164773367546
GAK	1.0128528556266	10.1484394905709	4.32460782333713	0.000113345913780363	0.00628657722403757	1.15851119162038	0.234206868461201
TULP3	1.30956554988375	7.47450363935986	4.32457969971718	0.000113355454129856	0.00628657722403757	1.15843305908082	0.302819150256241
EDNRB	1.33772918682864	7.84301844991349	4.32120503654296	0.000114505977840096	0.00633414269745126	1.14905868418135	0.309573180516991
ANKRD13D	1.25820793157405	7.87175109221453	4.31823742290218	0.000115527191373834	0.00637433066894048	1.14081677118601	0.291370716418006
DOCK6	1.00215994540805	5.22076092750865	4.316137979486	0.00011625504369179	0.00639816880409601	1.13498699669862	0.232189042651364
CASP6	1.08687750445245	6.53073482119377	4.30643973228925	0.000119676140234578	0.00652627384101837	1.1080673210295	0.252384236635928
MAD2L1	-1.05523737942339	5.9551576083045	-4.30573218149157	0.000119929562615137	0.00652627384101837	1.10610403888519	0.245077337591823
RGS2	-1.02985652754011	9.67278430596886	-4.30528108886586	0.000120091404536747	0.00652627384101837	1.10485241485768	0.239207732615527
SALL1	1.16968357557545	7.37901324818339	4.30307839163713	0.000120884765868524	0.00653786895015506	1.09874124781479	0.271824835412872
EMID1	1.26460288059754	7.03591001254325	4.30251800392745	0.000121087423885126	0.00653786895015506	1.09718665200162	0.29392157788606
ELAVL3	1.40772238995583	9.54926473892734	4.30217511954464	0.000121211588562216	0.00653786895015506	1.09623547058394	0.327211782607498
KLF4	1.73287894697745	6.92013844541523	4.30065985629644	0.000121761790330293	0.00655120836580576	1.0920323051409	0.402933271842087
AFF1	1.09386592526157	8.80473705960208	4.29864297083939	0.000122497936933716	0.00657053990952203	1.08643836585093	0.254467731486892
ACSF2	1.86855887128575	5.98929234100346	4.2966299290561	0.000123237033779531	0.00658146618177156	1.08085584953056	0.434889413828629
MAFF	1.84758596347361	8.84934832128028	4.29149497150611	0.000125142223799623	0.00665037139695833	1.06661917478459	0.430522690983184
IFITM2	2.16094520023251	9.33652392422145	4.28899566724638	0.000126079948045686	0.00668219165735733	1.05969165484986	0.50383478275227
RAX2	1.52814380726575	6.40862946721453	4.28743806424445	0.000126667833904319	0.00668219165735733	1.05537492201444	0.356423529475533
HDGF	1.09619059729133	9.26201539282007	4.28530206732549	0.000127478396417775	0.00670858938228723	1.04945598059807	0.255802410208034
MRVI1	1.43308016374099	8.86873483295848	4.28370476311146	0.000128087859594254	0.00672430173583524	1.0450303476438	0.33454223458203
C5orf56	1.05102560997443	7.04400575086505	4.27247249416271	0.000132455053937037	0.00690330207615462	1.01392299769667	0.245999385931775
KANK1	1.00263412533132	8.01784650804498	4.26464713584439	0.000135583567422312	0.00703576697283658	0.99226530325346	0.235103654157966
APCDD1	1.51513487388979	7.40952765640138	4.26448963934892	0.00013564727114859	0.00703576697283658	0.991829532905966	0.355291020034255
CTD-3092A11.2	1.81517189354801	8.61561851756055	4.26213602924965	0.000136602755536768	0.00705150596540517	0.985318002935522	0.425883144294568
LOC646014	1.77466953712509	7.91562175800173	4.25738451940583	0.000138551852603772	0.00713509052373092	0.972175694452029	0.416845020466408
ZWINT	-1.23968202543595	7.06464604134948	-4.25650046999038	0.000138917490790155	0.00713692733563008	0.969730967974329	0.291244423482643
NEK7	1.31686862527319	9.1242901299308	4.25408581778727	0.000139921004725972	0.00717144884174892	0.963054332268665	0.309553845803269
TRIOBP	1.12538578056266	7.04874816920415	4.24398565332598	0.00014419614131552	0.00733839609532562	0.935139271122303	0.265171909730822
KIF5B	1.56602828387584	10.0581955893599	4.2362626703392	0.000147551190193422	0.00745650629133999	0.913807909564778	0.369672139275172
ALDH6A1	1.34033267121599	9.25219915726644	4.23268637914989	0.000149130612903261	0.00751292306019391	0.903933985895709	0.316662410382787
COL1A2	1.73888117243664	6.41128217119377	4.23216492109173	0.000149362287479004	0.00751292306019391	0.902494484855116	0.410872734134397
LRRC10B	1.30121002967914	8.05011901392734	4.22119702642989	0.000154317643328374	0.00774049932038073	0.872229898732649	0.308256170354515
FAM181B	1.07402069060684	6.51054678321799	4.22012478462884	0.000154810642556629	0.00774049932038073	0.869272474735133	0.254499747144633
LDB2	-1.08040467621483	9.53162324256055	-4.2197999632792	0.00015496029431434	0.00774049932038073	0.868376608392209	0.256032201909224
HLA-C	1.39284949854685	8.60153892067474	4.21685509708439	0.000156323535187657	0.00777269366108928	0.860255558429594	0.330305278810715
IQGAP1	1.11155595527784	7.55141092776817	4.21210757701948	0.000158546032491722	0.00782298793876972	0.847167034231116	0.263895433569242
HMGCLL1	-1.06713805942804	6.03601207958477	-4.21099500650567	0.000159071328626827	0.00782298793876972	0.844100430625289	0.253417080233862
EFHD1	1.92810686741456	9.96244126859862	4.21007881053172	0.000159505186601204	0.00782298793876972	0.841575287841258	0.457974055637937
DYNC1LI1	-1.11501834693095	7.90742991237024	-4.20861748402203	0.000160199586448779	0.00783926890339512	0.837548055798297	0.264936965919117
KMT2E	1.06678458489886	9.79614018711073	4.20678045182135	0.000161076716778079	0.00786439798463449	0.832486044221194	0.253586940682152
LOC100134822	1.24219494867473	6.00381596929066	4.20217637730387	0.00016329574498654	0.00793690711980647	0.819802375260021	0.295607522659894
ACKR3	1.65633747611021	7.75866977742215	4.20068919927163	0.000164018895991168	0.00795418094482728	0.81570630788825	0.394301362832891
CRH	-1.6553122802604	5.86135388581315	-4.19963601824067	0.000164532908369986	0.00796125788620678	0.812805853656958	0.394156129976677
BHLHE22	-1.31044606500814	7.69393880121107	-4.19579185867589	0.000166422496009531	0.00803471465667443	0.802220998441983	0.312323897168171
MAL2	-1.44165809908161	9.11451088243945	-4.19437126306809	0.000167126149107615	0.0080507159889724	0.798310173528137	0.343712563495647
CEP350	1.04344829493141	9.41031147785467	4.19280527994795	0.000167905191000378	0.00807026972477151	0.793999587544838	0.248866385453598
UBASH3B	-1.05447511811788	5.55447194857266	-4.18952039393607	0.000169550916150817	0.00811977273044303	0.784959131639845	0.2516935159557
CTA-268H5.14	1.13585037514531	6.03835910778547	4.18771904619511	0.000170460082542787	0.00811977273044303	0.780002526081348	0.271233662673079
ATP1B2	1.16936952191351	9.02133265787197	4.18685375966849	0.000170898500193284	0.00811977273044303	0.777621835114438	0.2792955257186
HEY2	1.23334945280167	6.51766969186851	4.18572200907136	0.00017147359428636	0.00811977273044303	0.774508247896072	0.294656322165862
SRRM1	1.26388169279237	8.63263780207613	4.18554639678167	0.000171563000499906	0.00811977273044303	0.774025140445927	0.301963369409593
GCNT7	1.0879994744013	6.92426143027682	4.17830003069123	0.000175292258865997	0.00826012258608419	0.754096078054205	0.260392855086883
KANSL1	1.0398543829342	9.32958314273356	4.17379624162211	0.000177649935401029	0.00835302272345402	0.741715230414449	0.249138751088163
HIF3A	1.10050685177866	5.85496933529412	4.17086813195839	0.000179199379365682	0.0083748633684856	0.733668188992485	0.263855585206892
NES	1.15385030840502	6.38602322119377	4.17005886766548	0.000179629938429016	0.0083748633684856	0.731444484666183	0.276698805705585
LOC101060510	1.35882426442107	7.57725843395329	4.16999632084256	0.000179663257800976	0.0083748633684856	0.731272623647378	0.325857425252239
PDCL	1.07496313881656	8.00209589818339	4.16913099183299	0.000180124848999014	0.00837640107500718	0.728895028461225	0.257838657725634
RP11-521I2.3	1.72473760005813	4.15179414870242	4.16848387355004	0.000180470798509101	0.00837640107500718	0.727117096744957	0.413756572503967
TNPO2	1.46441709937224	9.47499571989619	4.16654166323568	0.000181513012595839	0.00839729857609392	0.721781482762362	0.3514706482582
SPA17	-1.18323508568937	7.00494435406574	-4.16550440773975	0.000182072026627039	0.00839729857609392	0.718932275430539	0.284055655658617
AY940074	1.69270249959312	6.27251517378893	4.16547895351467	0.00018208576597106	0.00839729857609392	0.718862358815196	0.40636443455437
ZNF486	1.48681221571728	6.00495216972318	4.16132201914538	0.000184343203196708	0.00846724436531698	0.707446106820324	0.357293237311787
AK130486	-1.07873829883748	6.02834276816609	-4.15791380873735	0.000186214449703669	0.0085150789273587	0.698088827245118	0.259442198289594
MAP3K5	1.42059452321553	10.2675841523356	4.15604635933102	0.000187247622183544	0.00854425911436262	0.692962774111131	0.341813926119004
ZNF573	1.34618513539874	8.4268367833045	4.15227862146428	0.000189349232949004	0.00861056669890377	0.68262279499101	0.324203951160681
SERPINE2	1.25734301903046	10.4764133163495	4.15130675656797	0.000189895062895977	0.00861056669890377	0.679956153855343	0.302878850627253
NPAS3	1.00902958259707	7.60807643261246	4.14680612050436	0.00019244289229034	0.00867155691114119	0.667609775287602	0.243326925174486
GRAMD3	1.50180756619391	8.35887118114187	4.14207319550427	0.000195158283075529	0.00877563098677881	0.654630874237986	0.362573883972873
GJA4	1.50571104051384	6.11159716911765	4.13994271029362	0.00019639278775044	0.00881282075986363	0.648790113550114	0.363703351925623
RASGRF1	-1.04249663215532	5.21906128546713	-4.13723262690805	0.000197974178291288	0.00886539027383494	0.641361795488283	0.251979215617475
PLEKHG4	1.44891639264125	6.33123043192042	4.13022716704875	0.000202119923913941	0.00903233850069138	0.6221672787567	0.350807917830963
ANP32B	1.50789788281795	10.3565400747405	4.12786158802185	0.000203538921289397	0.00907699655374921	0.615688158998027	0.365297588270289
ZPR1	-1.09975996456638	6.92454072958478	-4.12651832505061	0.000204349010604605	0.0090943719143354	0.612009620825175	0.266510379437826
NPL	1.10813507043711	7.69391991583045	4.12367255791705	0.000206075649091993	0.00913917975382471	0.60421776717051	0.268725281863031
CADM1	1.11630383442223	9.3738371433391	4.1234669982704	0.000206200920979539	0.00913917975382471	0.60365500332157	0.270719720781193
PRDM16	1.2899989430365	7.91150215397924	4.11507540282895	0.000211378949210868	0.00933043937241195	0.580689141835917	0.313481240744624
BICD2	1.31227054913973	8.24203183538062	4.11180236329094	0.000213432840432287	0.00940191223158848	0.57173580346461	0.319147282188301
RP11-373D23.2	1.55731192228551	6.51210537015571	4.11030518738997	0.000214378833928241	0.00941770267990504	0.567641098404509	0.378879876624052
RBM6	1.21323130791676	9.49868389679931	4.10917200577388	0.000215097559936802	0.00941770267990504	0.564542231361858	0.295249579772282
CCNL2	1.24801261033481	9.64713220458477	4.10467630198622	0.000217972254583554	0.00950508446449131	0.552250822728671	0.304046535833021
CDC42BPA	1.01001852314578	9.76087140977509	4.09648873546583	0.000223304383023249	0.00966578452750506	0.529877331238922	0.246557134260232
PCDHGA4	1.1696323643455	7.80260488122837	4.09581615309956	0.000223748021200283	0.00966578452750506	0.528040088534545	0.285567594009405
FTL	1.57720531356661	12.0246047059689	4.09532689465483	0.000224071278993956	0.00966578452750506	0.52670368189188	0.385123179208273
ATP6V0E1	1.14049816749593	9.10153163442907	4.09492252138696	0.000224338796652991	0.00966578452750506	0.525599179252193	0.278515200602536
TNFRSF10B	1.16164952777261	6.75448743295848	4.09180824697132	0.000226409560176883	0.00973561108760596	0.517094102791037	0.283896374819726
LOC100130429	1.71353658771216	6.78219577136678	4.08510176624251	0.000230932471945851	0.00989076917963727	0.49878615323477	0.419459951248234
TRA2A	1.11386856860033	8.15357174801038	4.08307514622747	0.000232316521583378	0.00993038348878829	0.493255709388922	0.272801388343166
WDYHV1	-1.08018192712741	7.3350253658737	-4.08030873776706	0.000234218882367587	0.00994598570024868	0.485707963051106	0.264730439912383
CLUL1	-1.68635554562892	5.39063126565744	-4.07920697720802	0.000234980752361509	0.00994598570024868	0.482702453291275	0.413402790064636
FBXO32	1.13426655526622	7.49958816920415	4.07843928083655	0.000235513046267538	0.00994904624554801	0.480608405943859	0.278112894948767
SALL3	1.01131974908161	7.18498136020761	4.07710394100334	0.000236441730998128	0.00996880740693666	0.47696631633131	0.248048556945235
CXXC1	1.25183459761683	8.53702820614187	4.07472551934172	0.000238104709254088	0.0100193905767639	0.470480268453144	0.307219367703341
LUC7L3	1.00279755154615	11.5160396346021	4.07134058036996	0.000240491146561529	0.0101001611824841	0.461251640772333	0.246306476147232
NFIB	1.00933238606138	9.10245674645329	4.06885833223669	0.000242255997875793	0.0101349225881151	0.454485760662015	0.248062798860471
TBC1D7	-1.08252960198791	6.51834862084775	-4.06794194563597	0.000242910729239874	0.0101382128182548	0.451988317435975	0.266112352746143
NACAP1	1.0356412059521	10.693407217128	4.06743717677351	0.000243272109328874	0.0101382128182548	0.450612745185057	0.254617627990907
SLC35E1	1.21743586133458	9.65865575138408	4.06391279132011	0.000245809995901987	0.0102046533615433	0.441009891723112	0.299572339232976
CA7	1.16302086142757	5.77253331989619	4.05516221779358	0.000252223493038515	0.0104109578834543	0.417179714728151	0.286800083193806
CXCL1	1.5670733514299	5.73361981072664	4.05208296311828	0.000254518968638454	0.010472023107726	0.40879829902976	0.386732790442167
TASP1	-1.0224942131016	6.87225272482699	-4.05094980432606	0.000255368820052664	0.0104807821801121	0.405714512780372	0.252408512198712
PRSS2	-1.07033337647059	6.75567874532872	-4.04842542462919	0.000257272033993392	0.0105108787434528	0.398845725430399	0.264382633791167
CTB-50L17.7	-1.4964083717275	3.66301889532872	-4.04804503103832	0.000257560022841092	0.0105108787434528	0.397810811027538	0.369661987515904
CPE	1.11493926944897	11.1481839408304	4.04685064994998	0.000258466312411236	0.0105279997573307	0.394561548779146	0.275507886475313
CXCR4	1.72218835625436	6.85297485302768	4.04607072011664	0.000259059797439115	0.0105323390203207	0.392439963456551	0.425644650176732
FAM218A	-1.17621041046268	5.43454130121107	-4.04284084477402	0.000261531747894842	0.0105993683828846	0.383655490351481	0.290936610077815
PNISR	1.03770799471053	10.6587067621972	4.04229475880608	0.000261951957310931	0.0105993683828846	0.382170511609861	0.256712599310058
EEF2	1.30093352478493	11.016096149654	4.04054534256133	0.000263302561478591	0.0106100533140093	0.377413772841184	0.32196978736545
FOXO6	1.44817875578935	7.61846931046713	4.03844279453572	0.000264934786106168	0.0106381388660593	0.371697806048925	0.358598308672053
ZC3HAV1	1.16691469050221	7.34859304437716	4.03528744689566	0.000267402846314386	0.0106709523301362	0.36312166350984	0.289177587931167
ARHGEF6	1.12436299424552	9.71415898434256	4.03131117702192	0.000270544977432304	0.0107764591471147	0.35231762850514	0.278907517894993
TTYH2	1.45732614176936	8.89972753520761	4.02734456112817	0.000273715354109638	0.0108560614440515	0.341543557919485	0.361857824591279
VGLL4	1.16438897270402	9.10311598581315	4.026929515375	0.000274049172335852	0.0108560614440515	0.340416432010522	0.289150571982532
NUBPL	-1.47126026517089	5.61232799013841	-4.0253832087926	0.000275296354402137	0.0108855298891477	0.336217539554724	0.365495702858111
ARRDC2	1.49775422334341	8.25860947889273	4.02360740244911	0.000276735470705627	0.0109224662333796	0.331396158233157	0.372241641277364
GABRG1	1.28983697151825	8.20104122110727	4.02164447659079	0.000278334766907417	0.0109492535837912	0.326067615425965	0.320723768355492
CCNT1	1.10999633286445	8.04310146046713	4.01853530463697	0.000280886431456112	0.0109760676157497	0.31762936598277	0.276219131777599
FOXD1	2.22279098277145	5.52492487871972	4.01750283914399	0.000281738799522746	0.0109760676157497	0.314827780635309	0.553276767128572
CLDN15	1.11199503909556	5.98592377724913	4.01744786602971	0.000281784254094432	0.0109760676157497	0.314678618770574	0.276791404936015
KDELC2	1.44096532041385	6.22051498546713	4.01584626099486	0.000283111686403102	0.0109760676157497	0.310333205327353	0.358819841887294
P2RY14	2.13185393228319	7.24965157050173	4.01577819677516	0.000283168233833664	0.0109760676157497	0.310148549722233	0.530869442439615
MGC12488	1.91653945459195	7.83441147543253	4.01441643713454	0.000284301894436116	0.0110002963770282	0.306454381990066	0.477414210659212
CSRNP1	1.18098269866892	7.65255598118512	4.01200755104226	0.000286318132307014	0.0110585265779793	0.299920671549891	0.294362032883541
SLC7A11	1.381362564206	8.7746330049308	4.00906113636906	0.000288803243291668	0.0111346262908297	0.2919309017375	0.344560114505282
DNAAF2	-1.90030846239247	4.88594013105536	-4.00581219043967	0.000291567900788276	0.0112212137475972	0.283123188517388	0.474387807528214
IFRD1	1.56239642621483	9.25010046185121	4.00418090147761	0.00029296574225161	0.0112549840837657	0.278701816523413	0.390191268740701
MIR302B	1.51598913167868	6.70197498693772	4.00081082112562	0.000295874263633594	0.0113064742899841	0.269569744864106	0.37892047373841
CUX1	1.00488629833759	8.60774076652249	3.99936905379376	0.000297127148831397	0.0113343264586848	0.265663759318499	0.251261207660836
PPM1E	-1.27559271392699	8.8618051432526	-3.9958446594614	0.000300211632598374	0.0114117353277157	0.256117722511283	0.319229805619853
PTPRO	1.2840607027203	12.0703026775086	3.99302442845831	0.000302702303870388	0.0114551558242052	0.24848113582927	0.321575969725802
ZIC1	1.8202325857475	8.93816699757785	3.98684248208249	0.000308232512530784	0.0115190164995939	0.231748542991326	0.456559945352222
ANGPTL4	1.42135652620321	7.0829671650519	3.9865123440229	0.000308530598553787	0.0115190164995939	0.230855226196957	0.356541358346549
EEF1E1	-1.1538497684027	6.79450373875433	-3.98625304418116	0.000308764920756097	0.0115190164995939	0.230153608494382	0.28945723104232
LOC100506119	-1.35312689776796	4.01104810311419	-3.98536242464344	0.0003095710708197	0.0115190164995939	0.227743881571957	0.339524177123997
STAT4	-1.61554468768891	8.0932878634083	-3.98423425523504	0.000310595185559341	0.0115190164995939	0.224691701894211	0.405484362664214
RALGDS	1.2469652897582	8.11206329922145	3.98413107403694	0.000310689014625397	0.0115190164995939	0.224412568348999	0.312982998447062
PHF19	1.15151352557545	6.47569025259516	3.98387363851544	0.000310923237154836	0.0115190164995939	0.223716145817619	0.289043687139773
HINT3	1.3101539800279	8.3747574399654	3.98376459592517	0.000311022499226171	0.0115190164995939	0.223421165348905	0.328873342909871
VASN	1.34990303821204	6.86979545873702	3.98189497886972	0.000312729233018176	0.0115503586756795	0.218363959301404	0.339010206290076
NME4	1.11119330384213	7.78379789217128	3.98166827409698	0.000312936806322446	0.0115503586756795	0.217750794547961	0.279077318186218
TDO2	-1.41027668521274	5.66489050519031	-3.98031921570043	0.000314174797578636	0.0115599492616978	0.214102280130877	0.354312458068661
AHCYL1	1.45462411656591	10.4157155596021	3.98022049581907	0.000314265577043705	0.0115599492616978	0.213835310869418	0.365463199361414
YAP1	1.37199957722622	7.92046900544983	3.97771155517855	0.000316581311198057	0.0116253602375259	0.207051163040662	0.344921837140259
STAG3L3	1.88328681955359	5.3524792899654	3.97658786770822	0.000317623848938575	0.0116407677588195	0.204013229097498	0.473593664268499
AP000265.1	1.89882641489189	4.91459946756055	3.97610025027209	0.000318077291851788	0.0116407677588195	0.202695033117899	0.477559994811989
SYMPK	1.12908603961869	7.1344630067474	3.97495712910877	0.00031914277122355	0.0116600320925577	0.199605018191935	0.284049865934491
TMEM200A	-1.4721157899907	7.34192445596886	-3.97242976036387	0.000321510835123127	0.0117008832102323	0.192774340262146	0.370583214504932
PEA15	1.03716957392467	11.0100283791522	3.97203331977575	0.000321883836982209	0.0117008832102323	0.191703030657044	0.261118044695362
PECAM1	1.3859718812253	7.15274412794118	3.97018527173778	0.000323628192843568	0.0117362043248626	0.18670952761538	0.349095013547982
CCDC147	-1.04228549832597	5.15399262145329	-3.96662774718891	0.000327012068575335	0.0117882400520265	0.177099340756545	0.262763628138441
ITGA6	1.11987516388049	7.10077875925606	3.96417456916924	0.000329365552283089	0.0118533236777553	0.170474240246572	0.282498952642033
SPTA1	-1.64409738084166	3.80312555467128	-3.95992992713019	0.000333476718286401	0.0119813420927185	0.159014631716945	0.415183453014575
NKX2-2	1.62707543053941	6.43839661825259	3.95860972134244	0.000334765567187684	0.0119878219415603	0.155451284300254	0.411021935748604
RP11-171I2.1	1.61263550661474	3.15308402880623	3.95611474308101	0.000337214544509763	0.0120387176492613	0.148718321481571	0.407631125824936
TJP1	1.59775730311555	10.4957287863322	3.95555588066414	0.000337765489678728	0.0120387176492613	0.147210386649632	0.403927374892069
BTNL9	1.15062606488026	7.85590899576125	3.95546348983341	0.000337856656022081	0.0120387176492613	0.146961103253076	0.29089538251021
F3	1.7768907600093	9.36549946626298	3.95067978654959	0.000342609836605371	0.0121480461572747	0.134056940635596	0.449768357855493
ARSG	-1.09943097541269	5.61118441583045	-3.94858276803721	0.000344713942533433	0.0121827089265615	0.128402000324817	0.278436856968609
ABCC12	-1.45192800165078	4.38372168979239	-3.94798644657097	0.000345314573277491	0.012184027578171	0.126794128774316	0.367764180880573
ZNHIT3	-1.27413249659381	7.7649797533737	-3.94596295782044	0.000347360288535003	0.0122362470370091	0.121338833343772	0.322895199527565
RP11-1008C21.2	-1.30037033788654	4.50356169870242	-3.94532774716453	0.000348004906154586	0.012239021325557	0.119626528904039	0.329597544543948
LOC100289283	1.55018574568705	7.01703046539792	3.94361864291219	0.000349745108145399	0.0122531853539244	0.115019893426299	0.393087132923762
ITGA7	1.23336723972332	7.13172405441177	3.93725213270957	0.000356302314719528	0.0123748276500307	0.0978664518783026	0.313255843962051
ARHGAP20	-1.07338591506627	6.76859021868512	-3.93711625941536	0.000356443553838325	0.0123748276500307	0.0975004777592741	0.272632516883222
EVPL	-1.20829752486631	3.69778890216263	-3.93235440102832	0.000361428029280354	0.0124877425643846	0.0846774132422565	0.307270759865982
SLC43A3	1.09816276808882	5.75553757413495	3.93153042164115	0.000362297386696502	0.0124978152740967	0.0824591330288555	0.279321956163424
JUND	1.04696733167868	9.91364472223183	3.92882214170692	0.000365169176509226	0.0125747699016764	0.0751692504651738	0.266483768904798
CASC4	1.0679100986631	9.84464136807958	3.9283012061726	0.000365724097551443	0.0125747699016764	0.0737672631817343	0.271850360401356
RUSC1-AS1	1.2790797771216	6.69590807249135	3.92724310821791	0.000366853752275084	0.0125747699016764	0.0709198321114277	0.325694066263705
KGFLP2	-1.01325454022321	7.93398086557093	-3.9226527714635	0.000371793961959769	0.0126838037905802	0.0585701850466211	0.258308496636364
FAM229B	-1.09060938144617	7.01709097698962	-3.91906979424669	0.000375694952405855	0.0127565245299627	0.0489344735330919	0.278282714701131
ANKRD34C	-1.35508517076262	7.41801834437716	-3.91624282365724	0.000378800910998761	0.0128120009924857	0.0413342373777263	0.346016636807303
MAGT1	1.20831661506627	7.3727980783737	3.91596648339409	0.000379105859503022	0.0128120009924857	0.0405914149808355	0.308561531409988
TNS1	1.37232891618228	8.29811150934256	3.91500822208192	0.000380165176211649	0.012827757560502	0.0380156935022615	0.350530276907696
TXNDC9	-1.06066818832829	7.50571144532872	-3.91381002941549	0.00038149377828231	0.0128525372748724	0.0347953932249894	0.271006558917398
GPR63	-1.95451122759823	4.56174633961938	-3.90971697219332	0.000386066470564796	0.0129661982792639	0.0237975798374759	0.499911180655558
MTHFD1L	-1.4566409227854	4.61124548217993	-3.90711041174717	0.00038900621162806	0.0130446749632609	0.0167961743291185	0.372817957333851
KHDC3L	-1.75971021861195	4.26764455371972	-3.90624647946212	0.000389985370161515	0.0130572655901291	0.0144759825384382	0.450486221968835
SLC4A4	1.04967679694257	8.30580808295848	3.90196807381458	0.000394869839086068	0.0131596914477543	0.00298869824321191	0.269012143893941
RNF135	1.3496793872704	7.00079629593426	3.90100170163826	0.000395981312511404	0.0131764304743218	0.000394705898139946	0.345982773271694
KIF1A	1.00637892542432	9.65151250596886	3.89757724805681	0.000399944493538512	0.0132483779092995	-0.00879543751212886	0.258206280818697
SH3GL3	-1.14366110875378	8.14422448953287	-3.8927075977435	0.000405646712211056	0.0133658687127581	-0.0218587144655737	0.293795791242252
BGN	1.27041529540805	7.24617448780277	3.89221207434666	0.000406231367001602	0.0133658687127581	-0.0231876501577561	0.32639929971475
TUSC3	-1.17236182392467	6.47255459878893	-3.89168358498124	0.00040685582023461	0.0133658687127581	-0.0246049252427447	0.301247981323312
SLC14A1	1.54746712758661	8.11992301358132	3.89075552127688	0.000407954662075659	0.0133658687127581	-0.027093579236932	0.397729212006298
PLEKHB1	1.32606025204603	7.80654986461938	3.89031949228204	0.000408471922841236	0.0133658687127581	-0.0282627364003289	0.340861529413404
SLC39A11	1.28680169593118	7.45739237612457	3.88488369569302	0.00041497416406734	0.0135172834256212	-0.0428339178216683	0.331233003798233
BTBD6	1.16887058928156	10.1661367216263	3.88325655597902	0.000416940020188877	0.0135202334282837	-0.0471940993755373	0.301002669391458
RP11-5C23.1	1.42437639053708	5.72654429948097	3.8793036442785	0.000421753577311346	0.0136414572327169	-0.0577836251389474	0.36717321487269
HMBOX1	1.21734244834922	8.49846677655709	3.87077308047629	0.000432326201532523	0.0139148562692663	-0.080622087639969	0.314495947718907
SUGT1P3	-1.11327556431644	5.52087136959343	-3.86940527632171	0.000434045217282565	0.0139494264555789	-0.0842822292081138	0.287712318771305
CXCL14	1.30972426803069	9.24226376366782	3.86209946757808	0.000443340004970007	0.0142270044028135	-0.103823501081096	0.339122355347316
OR51B6	-1.47722346239247	4.6275424516436	-3.85333789722318	0.000454742049788075	0.0145335347254515	-0.127239560924656	0.38336203618608
RAD51C	-1.1561276672518	6.69560460717993	-3.85121946911121	0.00045754137663666	0.014574042111177	-0.132898116081583	0.300197814361022
WWTR1	1.3835266632876	6.86176703425606	3.85072493745846	0.00045819726457998	0.014574042111177	-0.1342188887871	0.359289922224555
AMOTL2	1.32850693053941	9.01187275648789	3.85010090661765	0.000459026207999513	0.0145789689468744	-0.135885426962827	0.345057691411656
APOE	1.11905185246454	8.73913027880623	3.84803598627966	0.000461779580764408	0.0146399011205937	-0.141399250915918	0.29081117132339
MDGA2	-1.63556902166938	5.00869994550173	-3.84689409506606	0.000463309062716768	0.0146444879655978	-0.144447869879141	0.425166116157739
WWC3	1.40832357419205	8.16298756435986	3.84471208901227	0.000466245397105192	0.0146444879655978	-0.1502723944162	0.366301439896337
YIPF2	1.14483743395722	6.93734850960208	3.84144594901879	0.000470674449500704	0.0147112972084548	-0.158988409881863	0.298022528274709
RP11-403P17.4	1.44777179544292	10.8861533458478	3.83985753592839	0.000472843156249584	0.0147476031467876	-0.163226189097711	0.377037893176128
ERC2-IT1	1.97334908862474	7.76379032893599	3.83936935334809	0.000473511633034302	0.0147476031467876	-0.164528488197086	0.513977402800254
TATDN1	-1.27103171025343	7.73276620242215	-3.83909948903123	0.000473881556568377	0.0147476031467876	-0.165248363000909	0.331075481082196
KIFC2	1.44451973302721	8.8216494450692	3.83734622605004	0.000476291729196102	0.0148013129465266	-0.169924780749248	0.376437164627211
PRSS16	-1.67191231071262	5.35133308767301	-3.83436335330377	0.000480419592199344	0.0148868128362172	-0.177878950053898	0.436033874899224
CENPK	-2.164848193083	4.12564654264706	-3.83280585507567	0.000482588723167788	0.0149326344683778	-0.182031221521672	0.564820727931252
SEPT7P2	1.12313472080911	8.00410271193772	3.81950183799892	0.000501508760935856	0.015320360230793	-0.217472201286429	0.294052671904862
ID2	1.38707617064636	9.87836164645329	3.81920259637405	0.000501942492201247	0.015320360230793	-0.218268794676696	0.363184757981483
BCAR3	1.40464274062427	6.95761247106401	3.81808158378184	0.000503570565207615	0.0153404616265852	-0.221252753845826	0.367892280403544
LRRC8A	1.22252226760056	10.1302392056228	3.81536471214481	0.000507537628164502	0.0154178811229916	-0.228483183383884	0.320420814217081
C9	-1.97109245155778	3.09085558624567	-3.81324500972574	0.000510653770706037	0.0154630840409265	-0.234122929286444	0.516906846145599
FAM168A	1.14531725845153	9.75034727456747	3.81208953076181	0.000512360231758155	0.0154774294032083	-0.237196702661245	0.300443431144348
IL17D	1.12147168358521	9.88842638702422	3.80624103998094	0.000521082752646387	0.0156870680459122	-0.252748950421793	0.294640216372326
EXOSC5	-1.78807850340619	5.81961444368512	-3.80549801875532	0.000522201164781393	0.0156870680459122	-0.254724096604118	0.469867148686894
GABARAPL1	-1.05570375382469	8.88291865743945	-3.80468682046398	0.000523424857269784	0.0156936734767789	-0.256880297866963	0.277474547483501
SERINC5	1.12539504415252	9.0064342967128	3.80403030859367	0.000524417241300837	0.0156936734767789	-0.25862519997223	0.295842817448154
ABL1	1.11175043066147	8.2059579875865	3.79525506163744	0.000537858408045333	0.0159798619610062	-0.281936694749791	0.292931677214288
ELTD1	1.58457751727505	5.99680979377163	3.79134871535046	0.000543948719688992	0.0160505687014369	-0.292306907763269	0.417945600957093
UBE2M	-2.01988732802255	5.01774380938581	-3.7906658823111	0.000545020155631014	0.0160602737685875	-0.294119185437395	0.53285818131538
ATP6V1G2	-1.29388950098814	9.35889998382353	-3.78112156921439	0.000560212061568832	0.0164184643355993	-0.319436413376228	0.342197275941322
MIR1244-3	1.41199149781446	8.16555662820069	3.77993591781709	0.000562127716062815	0.0164523144394082	-0.322579650808483	0.373549057051181
PRKAG2-AS1	-1.14883701837944	7.57717996617647	-3.7779556717795	0.000565341362669822	0.0165240112610616	-0.327828510001475	0.304089597175797
DVL1	1.30479420212742	9.13911592309689	3.77493686854181	0.000570274725554896	0.0165927035663394	-0.335828010984012	0.345646628689564
EHD2	1.21270860226692	5.16859345233564	3.77485677890267	0.000570406175477497	0.0165927035663394	-0.336040204139792	0.321259500239753
KIAA1377	1.02957551312486	10.0864119011246	3.77471136714795	0.000570644912672056	0.0165927035663394	-0.336425459978639	0.272756089931922
MTMR9LP	1.2931201444199	5.71683068486159	3.77464119391354	0.000570760157813885	0.0165927035663394	-0.336611375702397	0.342580944251074
UG0898H09	1.2206824328877	7.6862609099481	3.77266874256675	0.000574008748083405	0.0166462112813021	-0.341836573075887	0.323559399508053
RBL2	1.01593055353406	8.98199321375433	3.77258929014652	0.000574139979465134	0.0166462112813021	-0.342047026044136	0.269292646349692
RASEF	1.6226835060916	10.4971569787197	3.76925122085113	0.000579679809552232	0.0167303632131712	-0.350887232721754	0.430505533065844
PLCL2	-1.13677130914903	7.49894037188581	-3.76694597099513	0.000583535782457124	0.0167303632131712	-0.356990344812852	0.30177531557447
RP11-1114A5.4	1.28456128564287	6.49593775579585	3.76665644489202	0.00058402182369706	0.0167303632131712	-0.357756751842971	0.341034895121606
HGF	1.0229455402697	6.311171933391	3.76623022804231	0.000584738048053262	0.0167303632131712	-0.358884949951962	0.271609933097859
IRF9	1.23344598331783	6.54644076652249	3.76506104601769	0.000586707140001655	0.0167633933039575	-0.36197951036212	0.32760318312035
BOK	1.25646914977912	7.35767073875432	3.76305083467577	0.000590107690662307	0.0168161254826549	-0.367299158611121	0.333896406129039
ASAH2B	-1.19978428479423	6.27329762525952	-3.76163019609003	0.000592522405663121	0.0168613453745188	-0.371057905483513	0.318953278831431
AC005592.3	-1.45852581571727	5.03548125968858	-3.76064690678889	0.000594199344101453	0.0168613453745188	-0.373659163645145	0.387839074464629
COL9A1	1.46353911575215	5.22482599247405	3.76017159145673	0.000595011612316552	0.0168613453745188	-0.374916493280032	0.389221364013646
DPYS	-1.40277353322483	5.52405328875433	-3.7599348874174	0.000595416517903605	0.0168613453745188	-0.375542611000458	0.373084528117549
MRPL15	-1.10867575646361	8.22755916046713	-3.75675192036026	0.000600887293255138	0.0169134602460205	-0.383960452185264	0.295115509345982
SNX18	1.02888519288538	8.132194	3.75665575526005	0.000601053334049141	0.0169134602460205	-0.384214729496337	0.273883278084434
CASQ1	-1.32583743019065	6.37945295631488	-3.75648796716499	0.000601343147126069	0.0169134602460205	-0.384658384050051	0.352946007488814
C14orf37	1.64637288393397	7.62567485865052	3.75381322373725	0.000605981434290737	0.0169997048537929	-0.391729660213513	0.438586787835666
ZSCAN29	1.00064338449198	8.33012318442907	3.74880735230988	0.000614755431122862	0.0171743777264197	-0.404958168530542	0.266923127931719
LRRC14	1.06935000624274	6.9755711400519	3.74738089094784	0.000617278092035686	0.0171828929892405	-0.408726388978388	0.285359304901686
PNPLA4	-1.31831488790979	6.02187809480969	-3.74112221851512	0.000628465379287557	0.017404708948285	-0.425252582067708	0.352384875689262
NTNG2	1.20740473172518	7.50418989472318	3.74056251156566	0.000629475357159477	0.0174103868286475	-0.426729941495883	0.322786941266704
HSPA2	1.77943668112067	9.44078029792388	3.73906096198232	0.000632192637229031	0.0174624207061022	-0.430692859768596	0.475904698857135
C15orf52	1.24682385003488	6.93617445657439	3.7381873814934	0.000633778734767683	0.0174624207061022	-0.43299812376779	0.333537012137891
A2M	1.01664669249012	8.4586381	3.73655726867843	0.000636748722366394	0.0174996672376909	-0.437299174050178	0.272081121574699
ZNF415	-1.06193688838643	7.67510812015571	-3.73522525990295	0.00063918557824288	0.0175443462840295	-0.440813093779524	0.284303305555932
CPQ	1.11169272844687	6.35613570320069	3.73156122993687	0.000645935438626535	0.0176015375304285	-0.450476315208919	0.297916250047887
PDE6H	-1.7465074243548	4.22023287897924	-3.73113382126317	0.000646727288519749	0.0176015375304285	-0.451603269542707	0.468090266396161
BCL2	1.0727942385143	7.46966844316609	3.72941430061361	0.000649922508817171	0.0176597662603098	-0.456136605092873	0.287657565515794
LINC01007	-1.1418174530458	6.95837915181661	-3.72741696448752	0.000653653151815813	0.0177388507159651	-0.461401268454801	0.306329413619222
MRPS28	-1.34480892059986	7.34813595692041	-3.72670106647904	0.000654995352100609	0.0177530005897043	-0.463287973795627	0.360857738952061
FCGRT	1.30167268604975	5.68598450847751	3.72224648503036	0.00066340715208201	0.0178884621141492	-0.475024317401569	0.349700830206879
LAMP1	1.11046937848175	11.7301742156574	3.72020238238968	0.000667302034124244	0.017929286578973	-0.480407866150115	0.298497034392101
LOC100130987	1.45894587931876	7.54666347638408	3.71823901450087	0.000671063911592855	0.0179856770059998	-0.485577606955411	0.392375496472651
BRE-AS1	1.68088108981632	5.79709788910035	3.71700130323508	0.000673445944442045	0.0180048978150025	-0.488836029080962	0.452214285842024
CCNYL1	-1.00096105040688	6.80012039584775	-3.71546998871287	0.000676404354964903	0.0180171795486895	-0.492866760929356	0.269403616082939
NPAS4	-1.50287818621251	3.70574635397924	-3.71259894535509	0.000681984968481384	0.0181211951883094	-0.500422034468637	0.404804884215353
TGFB1I1	2.43764108894443	5.30070571444637	3.71210063198662	0.000682958095143015	0.0181247860611635	-0.501733115076629	0.656674301321371
SECISBP2L	1.16852650451058	10.0309724640138	3.71086621301461	0.000685374508168881	0.0181666240651774	-0.504980594486485	0.314893191355799
TRAPPC10	1.09852705545222	6.84060715916955	3.71034852153124	0.000686390365102494	0.0181712817708713	-0.506342388100316	0.296071123528543
GPR4	1.24220661742618	5.79880252863322	3.70801092578058	0.000690995555287784	0.0182708347986791	-0.512490455819674	0.33500619126808
TNFRSF1B	1.36585725008138	6.19627434083045	3.70715920376092	0.000692680911640013	0.018293034722664	-0.514730144612039	0.368437710658801
RP11-416I2.1	-1.24350712784236	6.57714945389273	-3.70003498485048	0.000706934641696086	0.0185112462048967	-0.533455405374793	0.336079829767505
OGT	1.10218775503372	10.3546371391003	3.69927885156045	0.00070846401699839	0.0185288612136133	-0.535441919671483	0.297946653729222
ELK2AP	1.10823602357591	7.5978773766436	3.69270098578232	0.000721904267579113	0.0187443786356166	-0.552715964637989	0.300115289010093
CARD10	1.21955575254592	5.08349660640138	3.69110467407584	0.000725202927379557	0.0187686677325986	-0.556906030137292	0.330404001032907
LAMB3	-1.66096312506394	4.79289684186851	-3.68908302767147	0.000729401430493384	0.0188376805356525	-0.562211415346884	0.450237393033772
RPS21	1.04402309159498	11.1542342788062	3.68859838449354	0.000730411411742695	0.0188376805356525	-0.563483073702622	0.283040597746812
KAT7	-1.08044021871658	7.37168962076125	-3.68829504816457	0.000731044243015885	0.0188376805356525	-0.564278963304575	0.292937578097024
ZCCHC12	-1.09338145854452	7.55209786280277	-3.68764071764027	0.000732411136676451	0.0188376805356525	-0.565995690709603	0.296498911435218
RP11-389C8.2	2.01450513167868	6.76562707223183	3.68761487248395	0.000732465177792951	0.0188376805356525	-0.566063496393171	0.54628945845468
SHANK3	1.13094196864683	9.17138803226644	3.68640651733759	0.000734996104688983	0.0188518310047298	-0.569233430700165	0.306787101023145
MT1HL1	1.66727489145548	10.1433249348616	3.68382509457428	0.000740431306897979	0.0189300103273007	-0.576003898655402	0.4525933910139
RBM28	1.00535506911183	7.53915410129758	3.68143290106386	0.000745502757446847	0.0190147159679456	-0.582276237476528	0.273087978548055
PFKFB3	1.20470295773077	11.8781713730104	3.67980298443562	0.000748977396066823	0.0190376227322537	-0.586548876809746	0.327382461187806
FAM71E1	-1.77691087669147	4.42788805320069	-3.67947122640563	0.000749686549080937	0.0190376227322537	-0.587418442320848	0.48292560733714
GJB6	1.19427148508487	9.48853715942907	3.67936132504504	0.000749921613014015	0.0190376227322537	-0.587706495500082	0.324586627835537
LOC729658	1.18736424394327	6.68588504844291	3.677766191737	0.000753341415507816	0.019070187028083	-0.591886946129606	0.322849300918306
SLC1A2	1.51729593430598	12.0236608429931	3.67539761708387	0.000758447219215918	0.0190808000333869	-0.598092949162194	0.412824976338159
C14orf142	-1.7395786330272	5.2370202666955	-3.67510385423853	0.000759082793721996	0.0190808000333869	-0.598862529056167	0.473341353611255
PRR34-AS1	1.65756104908161	9.25457657197232	3.67465468439311	0.000760055596439663	0.0190808000333869	-0.600039182125174	0.45107940512657
SERPING1	1.35511192814462	7.7240365217128	3.67440456844431	0.000760597814498667	0.0190808000333869	-0.600694363177622	0.368797693041829
EEF1D	1.16852202629621	10.4820732306228	3.67178171373796	0.000766306375048384	0.0191612029895046	-0.607563791410894	0.318243871067876
MLLT11	-1.12749957028598	12.6122229602076	-3.66435847736527	0.000782688117829134	0.0194807379752892	-0.62699418650206	0.307693577811926
GALNT15	1.02558014488491	7.68821927448097	3.66264672975326	0.000786513366299884	0.0195534455168968	-0.631472275251459	0.280010664570427
SLC16A6	-1.13929471621716	7.75232486202422	-3.66020544777927	0.000792000170552314	0.0196499238228824	-0.637857314599277	0.311265237012419
BC045805	1.42673813374215	7.63089282469723	3.66011193024803	0.000792211085743836	0.0196499238228824	-0.638101867647674	0.389807241125948
OLIG1	1.99941120283655	10.6023178631488	3.65915350353418	0.000794375807750175	0.0196810473606283	-0.640608044501863	0.546413590166531
MRAS	1.37445442180888	9.83172651903114	3.65845594739222	0.000795954913757176	0.0196976073565835	-0.642431894282603	0.375692489283247
LINC00342	1.20491295506859	8.35023088538062	3.65690615468084	0.000799474146046181	0.0197170197318505	-0.646483481897112	0.32948971182274
GALNT16	1.39893441933271	10.1110496978374	3.65340354099783	0.000807483252622296	0.0197792245424322	-0.655637518493889	0.38291264669619
EID2	-1.01045508779353	8.00320683927336	-3.65034356736558	0.000814543590419443	0.0198944415976998	-0.663631576211872	0.276810954680293
BC041025	1.89165884189142	5.73029775160035	3.64965734700521	0.000816135084814108	0.0198944415976998	-0.665423896003579	0.518311354199773
RP11-669I1.1	1.17724503320158	4.99120716176471	3.64947473727207	0.000816559102159361	0.0198944415976998	-0.665900824356854	0.322579307421526
PRR16	-1.38074062626133	5.00875648624567	-3.64937706283933	0.000816785988199057	0.0198944415976998	-0.666155919857792	0.378349675159923
PRPS2	-1.09790291867008	7.98974308737024	-3.64353645859426	0.000830464232439334	0.0202048491377169	-0.681404323522753	0.30132892346401
DGCR11	-1.56770784178679	4.8861647107699	-3.6416489497817	0.000834931728689671	0.0202679442871256	-0.686329854329099	0.430493950242175
C21orf62	1.36792841231109	5.14490618693772	3.63755371673116	0.000844704555420432	0.0204821915125432	-0.697012661455989	0.37605724034238
LOC439911	1.35382160098815	7.90541141029412	3.63299340536914	0.000855717192833102	0.0207259878653832	-0.70890242091614	0.372646313914954
SRGN	1.36730646468263	8.16030743252595	3.63199084999141	0.000858156767190181	0.0207417948464343	-0.711515423892559	0.376461979436392
ETNPPL	1.93971984144385	10.5592920307093	3.63193708759578	0.000858287779719761	0.0207417948464343	-0.71165553810319	0.534073084048899
RHOH	-1.25009708385259	3.81325441306228	-3.63019177707885	0.000862551394184447	0.0208215670812672	-0.716203623605666	0.34436116894588
ZNF596	-1.62398575545222	5.13426174965398	-3.62790587546822	0.000868166546132566	0.0208955081606867	-0.722158963405699	0.447637235142609
SMC1B	1.47287239846547	3.74611117543253	3.62768239279903	0.000868717404395299	0.0208955081606867	-0.722741101796101	0.406009192367317
ASH1L	1.08042009223437	10.7159495204152	3.62238668587437	0.000881869828929002	0.0211228820929185	-0.736530950852314	0.29826194327831
AEBP1	1.90611236916996	7.02139636470588	3.62141984655544	0.00088429172534019	0.021157462087813	-0.739047601757882	0.526343934129313
RYR3	1.2114566655894	9.16287956228374	3.62057454425831	0.000886414433353439	0.0211848152254161	-0.74124765069118	0.334603431245627
LOC283484	-1.29525791242734	5.19924796565744	-3.62001377878601	0.000887825329281881	0.0211951148422051	-0.742707015913988	0.357804691246704
CLRN3	-1.90803291595559	4.73004496059689	-3.61712544954738	0.000895126806748916	0.0213048940180439	-0.750222157685698	0.527499790253155
DUSP4	-1.20223652475006	5.17447220544983	-3.61585870439286	0.000898347286610824	0.0213048940180439	-0.753517256650833	0.332489907110993
SLC25A15	-1.22817492987677	4.85318499048443	-3.61563069931779	0.000898928135792171	0.0213048940180439	-0.754110296191175	0.339684838417958
POLE3	-1.33039398530574	7.46216376020761	-3.61547739420457	0.000899318888458739	0.0213048940180439	-0.754509032284546	0.367971872106931
SULT4A1	-1.3859557400372	9.67110429083045	-3.61290658946218	0.000905895964088093	0.0214209709294196	-0.761194393572283	0.383612392326897
FLNA	1.03203544993025	6.28096739126298	3.61051243449398	0.000912062813661005	0.0215125480879759	-0.767418465417355	0.285841821252414
SPSB3	1.15703008732853	9.51454812404844	3.6089825163013	0.000916024752180379	0.021528316239743	-0.77139481807207	0.320597310212054
LZTS3	1.46729174762846	11.1570604161765	3.60875243416285	0.000916622016355468	0.021528316239743	-0.771992750560215	0.406592520378538
SEMG1	-2.16489899689607	3.4250261865917	-3.60552344867789	0.000925043781830042	0.0216768926946934	-0.780382364651763	0.600439583242737
IGSF11	1.59989865897466	8.24041693347751	3.60241983521088	0.000933208859080093	0.0218209453113982	-0.788443056396364	0.444117768655635
PLS1	-1.04130272901651	6.53079605951557	-3.60164189778974	0.000935266347789934	0.0218454382681949	-0.790463023095401	0.289118895927865
COL18A1	1.19948040875378	7.10275237517301	3.60078702689343	0.000937532354681592	0.021851171658845	-0.792682526407752	0.333116177045501
MAPK11	1.1949408016159	7.93429553745675	3.59957849009773	0.000940744858432035	0.0218946701743257	-0.795819848751692	0.331966869149576
EML3	1.1377146327947	6.05439976790657	3.5983645761686	0.00094398233945269	0.0219022983706776	-0.798970652531852	0.316175476028639
DIRAS1	-1.01842564467566	6.6498791767301	-3.59768412656241	0.000945801779010257	0.0219022983706776	-0.800736600611362	0.283078116045936
FBXW4	1.12769547145431	8.13734802400519	3.59544600030319	0.00095181013818368	0.0219943391867252	-0.806544072537396	0.31364550360629
DEGS1	1.4387922013369	10.8802235701557	3.59467241406367	0.000953895413280528	0.0220190009539429	-0.808550988690128	0.400256834449731
PAQR6	1.82186156126482	8.78585270294118	3.59250695433856	0.000959756062828785	0.0221132954723875	-0.814167807736489	0.507128193326005
APOL3	1.3737328958033	5.79821588486159	3.59066455311857	0.000964769696383057	0.0221518086656785	-0.818945465866622	0.382584581622971
TESK1	1.01773625153453	9.180819908391	3.58879030198875	0.000969895902843539	0.0222458944672353	-0.823804578570416	0.283587550649181
ZNF512B	1.29268864049058	8.15854556375433	3.58600158396017	0.000977571863618573	0.0223690162458463	-0.83103237690904	0.360481893335645
SERPINA3	2.69492729593118	7.63276637318339	3.58522562122224	0.000979718096744296	0.0223690162458463	-0.83304306392156	0.751675788541434
PRKCDBP	1.66553516092769	6.11444983105536	3.58473941380926	0.000981065210010867	0.0223690162458463	-0.83430283174464	0.464618196377584
FBXW12	1.2481465857475	9.79531190051903	3.58348612991632	0.000984545864770514	0.0224058816277833	-0.837549744210406	0.34830512537149
SH3BP4	1.04053813857242	7.30583870951557	3.58326597574364	0.000985158510704236	0.0224058816277833	-0.838120049660604	0.290388194908272
FAS-AS1	1.42133056229947	3.54115337984429	3.58065946172472	0.000992439911027173	0.0225005061169882	-0.844870967903717	0.396946589725359
LOC100289019	1.1746693654499	7.73712022128028	3.57912089895025	0.000996762259960621	0.0225748386604066	-0.848854825048618	0.328200527060828
CPLX2	1.22918984471054	8.828203916609	3.57739687700766	0.00100162717922467	0.0226376115563745	-0.853317972809076	0.343598959514579
ABT1	-1.92015652891188	5.25885665717993	-3.57575295386675	0.00100628737664646	0.0227191958971673	-0.857572848702867	0.53699362167497
ZNF721	1.01506503534062	11.1131091551903	3.57200170168693	0.00101699979146072	0.0229371099994826	-0.867278669223195	0.284172606877887
PLCG1-AS1	1.61781719369333	5.06677557166955	3.57013329726883	0.00102237628211462	0.0229999834752623	-0.872111159297498	0.453153162356982
ORAI3	1.21132896329342	7.33101253265571	3.57006967203641	0.00102255985032	0.0229999834752623	-0.872275700923939	0.33930121106081
ZNF510	-1.43896823342246	6.05069978140138	-3.56932175920975	0.00102472007117428	0.0229999834752623	-0.874209782651718	0.403148925901555
RNF183	1.43432315916066	5.10684344991349	3.56881370566337	0.00102619000546857	0.0229999834752623	-0.87552348929242	0.401904744112736
LOC102724356	1.92813393788654	9.18180358070934	3.5680875116471	0.00102829460541766	0.0229999834752623	-0.87740110724082	0.540383029169728
SAMD4A	1.0317550269356	8.27222671046713	3.56724797378933	0.00103073287186707	0.0230307038074513	-0.879571564573926	0.289229970699123
OLFM4	-1.7661672396652	5.2419839384083	-3.56408987129503	0.0010399549098958	0.023155763421626	-0.887734112609682	0.49554509101743
PCYOX1L	-1.27513372091955	7.88159453317474	-3.56385718808164	0.00104063750719786	0.023155763421626	-0.888335383184848	0.357795964772071
RP4-758J24.5	-1.24084585534759	7.99565829143599	-3.56350114597564	0.00104168282441361	0.023155763421626	-0.889255387392315	0.348209753418745
CDK2AP1	1.93862262379679	11.5919336040657	3.56207610390995	0.00104587679161498	0.023216344842485	-0.892937239647438	0.544239529769969
LOC286359	-1.24801691156707	5.08303129645329	-3.56184620615512	0.00104655491337662	0.023216344842485	-0.893531158516973	0.35038483958415
RPS28	1.15113879729133	11.1835125839965	3.56067534486968	0.00105001513929705	0.023269239188377	-0.896555693699502	0.323292265033351
SLC2A1	1.07515575584747	7.83015328269896	3.5571985763054	0.00106035502733198	0.0234503260594718	-0.905534089640985	0.302247887708354
MARVELD2	1.04502899896536	6.21906361427336	3.55479836495092	0.00106755037632072	0.0235612725402458	-0.911730033599801	0.293977011261449
GS1-111G14.1	1.55719420317368	6.38179053209343	3.54898230781163	0.00108518125086112	0.0238309038062247	-0.926735701346225	0.438772038887361
SLC38A2	1.10129542236689	11.1753878418685	3.54860158855844	0.00108634509223407	0.0238309038062247	-0.927717577294406	0.310346313860011
SUCLG2	1.08784622413392	6.4285941700692	3.54823075534411	0.00108747986761958	0.0238309038062247	-0.928673910340217	0.306588353222372
TMEM133	1.0936947771681	6.48877056262976	3.54635288822656	0.001093243813777	0.0238605150839382	-0.933515988409368	0.308399872104953
TMBIM6	1.23356368692165	10.121629691955	3.54552507683835	0.00109579403645861	0.0238680052513226	-0.935650122631541	0.347921298027218
CCNB1	-1.14680703355034	6.63454732543253	-3.54452803086028	0.00109887321947047	0.0238869636823384	-0.938220245047454	0.323542943818108
RPS16P5	1.07382247385492	7.66015285717993	3.54372133628681	0.00110137063278447	0.0239172142735896	-0.940299446703836	0.303021138501848
LOC100507557	-1.39154292727273	7.36990762352941	-3.54027819422537	0.00111209167486526	0.0240673109114558	-0.949171451156402	0.393060333377899
PHGDH	1.321558242618	7.33447254567474	3.53900266680871	0.00111608877286024	0.0240917006668605	-0.952457109708228	0.373426743927749
NRXN2	1.18531990377819	8.76193576565744	3.53771225094893	0.00112014659399248	0.0241551851260851	-0.955780560459866	0.335052661069382
SPATA20	1.20612247535457	8.66680371487889	3.53662123333765	0.00112358846368026	0.0242052737857972	-0.958590024198921	0.34103806876042
LINC00969	1.06165085404557	5.7210444317474	3.53480225962894	0.00112934948090796	0.0242569016112793	-0.963273141652923	0.300342360355121
HADHB	1.1912177298884	10.1920021769031	3.53417965453035	0.00113132790499277	0.0242752889455244	-0.964875839159448	0.337056359984817
RP11-44F21.5	-1.62741173198094	3.70924696980969	-3.52859447161385	0.00114922546081562	0.0245618552292303	-0.9792472239473	0.461206790713079
LOC728073	1.45340450542316	4.97939558040657	3.52561496632821	0.00115888430177038	0.0247194364526543	-0.986909532671884	0.412241415839241
LAMP2	1.08414141941409	9.61521508131488	3.52234164008817	0.00116958565728894	0.0248741083397272	-0.99532396524244	0.30778996763839
ACADVL	1.75955981512439	9.34036094472318	3.51953068037731	0.0011788512192653	0.0250219558601464	-1.00254691609034	0.499941604411801
NDRG2	1.4294999985236	9.37189997119377	3.5165622941963	0.00118871232063987	0.0251227737376974	-1.01017145076396	0.406504955388628
FOXQ1	1.0718685215415	8.20925208970588	3.51635357289626	0.00118940867850581	0.0251227737376974	-1.01070745436908	0.304823874880891
LOC728819	-1.51320205355731	5.01311858382353	-3.51332756396669	0.00119954854380132	0.0252629361770971	-1.01847667275619	0.430703379063478
KLKB1	1.41425338159149	7.27954552711938	3.51289688887391	0.00120099843463495	0.0252688668703496	-1.01958216710448	0.402588924847391
NOMO3	1.72094440463846	5.90716518468858	3.51102915877735	0.00120730577187475	0.0253522490678436	-1.02437568190628	0.490153834335499
GABRA4	-1.27114914954662	7.60381512958477	-3.51058887884907	0.00120879723249917	0.0253589479551159	-1.02550548224127	0.36209000638188
RP11-690I21.2	1.68190111764706	9.11281774723183	3.50956700914836	0.00121226567527723	0.0254070681110186	-1.02812744043424	0.4792332254272
SOX8	1.22603986172983	8.92286468961938	3.5072552587314	0.00122014759116691	0.0254981374389846	-1.03405770447786	0.349572463731452
SLC18B1	1.53315676481051	9.60737629143599	3.50225482508164	0.00123736546323683	0.0257336323118744	-1.04687886084155	0.437762767526424
RP11-357G3.2	2.44068818933969	5.10611384385813	3.49581729963578	0.00125987574579783	0.0261013912891392	-1.0633719970592	0.698173840376033
UGT1A1	-1.55340729267612	3.63670312474048	-3.48957292485223	0.00128208632051413	0.0264097571680001	-1.07935652639422	0.445156850459545
ITPRIPL2	1.02529349074634	6.99339546539792	3.48797892927266	0.00128781598904948	0.0265025423664617	-1.0834347061187	0.293950597620193
ELOVL7	1.08825985761451	8.83215068737024	3.48342790488225	0.00130431050152444	0.0267472567950623	-1.09507345372007	0.312410616016838
HS3ST2	-1.10690091379912	7.94181106980969	-3.48341530705594	0.00130435644092023	0.0267472567950623	-1.09510566123347	0.317763119303346
DHX35	-1.00725485202279	5.19064798486159	-3.48333378766567	0.00130465374815252	0.0267472567950623	-1.09531407178576	0.289164034635277
OLFML2A	1.66709903344571	5.79731707396194	3.48187389207206	0.00130998912986334	0.0268058229799567	-1.09904601254307	0.478793628121212
ARHGEF1	1.23673127751686	7.74389183425605	3.4813782284109	0.00131180535966189	0.0268059069086628	-1.10031291108782	0.355241860084066
PGF	1.35365583351546	10.3447693488754	3.48104606732075	0.00131302383038367	0.0268059069086628	-1.10116185474621	0.388864670945688
CRB1	1.05793271023018	7.90511716280277	3.48038941109749	0.00131543585042003	0.0268157983117199	-1.10284003546232	0.303969638241306
LOC101926907	1.40720507134387	3.68592492794118	3.47742229221055	0.00132638779113658	0.0269375037882564	-1.11042105433693	0.404669020065819
PRR11	1.34659880631249	10.8561694443772	3.47651687597877	0.00132974717841689	0.0269587655152049	-1.11273378638502	0.387341369063071
KCTD12	1.01738051892583	9.31756215986159	3.47613299688692	0.00133117395950986	0.0269587655152049	-1.11371425337654	0.292675947622532
KCNJ16	1.397767028319	7.52580739723183	3.4738567414388	0.0013396644765528	0.0271053348581483	-1.11952698085504	0.402367493064803
CALM1	-1.64867637176238	7.2023333049308	-3.47215101360044	0.00134606096620253	0.0272093015308361	-1.12388159299536	0.474828532890564
RTN4IP1	-1.59673833929319	5.95507908304498	-3.47123373879662	0.0013495128680895	0.0272536076787187	-1.12622291190996	0.459991593607503
TST	1.33676670749244	8.07703179891869	3.4697245636593	0.00135521072270636	0.0273431461953506	-1.13007439447116	0.385265943439221
IFRD2	1.03649165789352	6.80929087525952	3.46620416047094	0.00136859184577191	0.0275617067338927	-1.13905549464002	0.299027873116595
LRRC32	1.58091306341548	5.86263433434256	3.46407577887345	0.0013767432978922	0.0276229877459281	-1.14448320350037	0.456373695130195
BRD2	1.35383948785166	8.98071315942907	3.46103645382316	0.00138846439992802	0.0277551723715741	-1.15223117934234	0.391165914001331
SLC16A9	1.70374563396884	6.91923415640138	3.45878399346162	0.00139721270982441	0.0278094484189652	-1.15797113154013	0.492585150500741
LAMA5	1.17905626839107	7.90180392915225	3.45868245349998	0.00139760832361252	0.0278094484189652	-1.15822984370182	0.340897519284529
PPP1R16A	1.2924217942339	6.96952226695502	3.45779796393379	0.00140105896797037	0.0278233753106539	-1.16048326652027	0.37377018776527
KIAA1524	-1.10094105391769	5.15496460069204	-3.45609527146472	0.00140772468907824	0.0278315148995186	-1.16482044950013	0.318550551255812
HYAL3	-1.76074913173681	4.74078837612457	-3.45467341648096	0.00141331429426743	0.0279165067312421	-1.16844147847083	0.509671659074032
LCNL1	1.00764063515462	5.75736000934256	3.45356935915047	0.00141766925581554	0.027926018519157	-1.17125267736175	0.29176788718165
TOP1	1.75228638110904	9.52091358053633	3.45025163233037	0.00143083368079434	0.0281085392206184	-1.17969780121041	0.507872053356733
EXTL2	-1.12529047511044	8.43597038849481	-3.44947770864887	0.00143392136647402	0.0281365188353576	-1.18166722355772	0.326220538340921
SERTAD4	-1.01744222007672	6.72617521877163	-3.44924283561681	0.00143485969186738	0.0281365188353576	-1.1822648683074	0.294975526098261
FDXR	1.43664900516159	5.71786055536332	3.44676823609548	0.0014447816673783	0.028279803333688	-1.18856039632881	0.416810445830565
C10orf107	-1.81606341179958	4.24984407811419	-3.44562555137642	0.00144938547847933	0.0283147843391503	-1.19146671419462	0.527063485199115
ZNF358	1.52154609408277	7.1625639850346	3.44497693491863	0.00145200497535124	0.0283186795418143	-1.19311620483238	0.441670908928368
BCAS1	1.7124425402232	8.62551934619377	3.44443976424345	0.00145417782601451	0.0283218982938368	-1.19448216453941	0.49716141301119
STK35	1.28608938620089	10.0753945903979	3.44258569807008	0.00146170149664769	0.0284308827976556	-1.19919603420151	0.373582388064259
HDAC7	1.15752581211346	5.77309418252595	3.44171344007928	0.00146525396122973	0.0284743736994051	-1.20141327931738	0.336322541741534
EMG1	-1.30469782286677	6.52520688399654	-3.43858438688934	0.00147806599339059	0.0286718290323274	-1.20936495827548	0.379428763720714
PDGFRB	1.04875617437805	6.83823043373702	3.43654140937162	0.00148648895240027	0.0288093813185174	-1.21455475592296	0.305177807989755
CNNM3	1.12652841750756	6.66568152681661	3.43540891121388	0.00149117792369586	0.0288655194372703	-1.21743100525675	0.327916835119783
PRR18	1.54861054438503	9.52984597681661	3.43432878771256	0.00149566325807737	0.0288836612579958	-1.22017380573671	0.450920875696495
BTC	-1.0059530127296	5.10210110475779	-3.43351614062011	0.00149904639278869	0.028899622225635	-1.22223711524297	0.29298042342912
KNG1	-1.06853659600093	4.4861133783737	-3.43342990834817	0.00149940581711871	0.028899622225635	-1.22245604483597	0.311215497192137
CHST7	1.34541771229947	6.27367186955017	3.43237986957675	0.00150378911433813	0.028899622225635	-1.22512170559266	0.391978092001038
DISP2	1.06213468513136	8.84139466427336	3.43237004762793	0.00150383017317483	0.028899622225635	-1.22514663801426	0.309446437998546
BBS12	-1.13710005616135	6.78744145077855	-3.42829368517011	0.00152096377632308	0.0290659642516972	-1.23549122546779	0.331681052028929
RRAGB	-2.34122664836085	4.8180893384083	-3.42817224994561	0.00152147704805112	0.0290659642516972	-1.23579929946661	0.682937284845589
AMPD2	1.15742713978144	9.80583205017301	3.42804426320369	0.00152201819091261	0.0290659642516972	-1.23612398849682	0.337634829341371
AK3	1.00101694612881	9.01701387612457	3.42742456671728	0.00152464095081825	0.0290797699517177	-1.23769600998904	0.292060970750281
LOC100131180	-1.25624512293653	4.0167422267301	-3.4225778181264	0.00154530398985251	0.0292930587173706	-1.24998624486108	0.367046474818862
ZFPM2	-1.04140706410137	8.19491124861592	-3.41942702242283	0.00155888040725315	0.0294729233640546	-1.25797135698623	0.304556013996604
ZNF660	1.34005555575447	5.23398351418685	3.41768907331901	0.00156641787842084	0.0295452458282136	-1.26237432263181	0.392094051567163
CSPG4	1.15894821908859	5.99280550622837	3.41627020500846	0.00157259738643177	0.0295773488193878	-1.26596810424406	0.339243721819631
RP4-560B9.4	-1.87255682228552	3.85264770043253	-3.41402346968696	0.00158243026630147	0.0296846350649042	-1.27165724661548	0.548489733275681
BC042029	-1.55063304340851	3.52779940138408	-3.40862231943119	0.00160631015224843	0.0300804175610228	-1.28532638970801	0.45491488880096
SLC5A3	1.07786693248082	9.36190231903114	3.40611499031671	0.00161751269375281	0.0302472469037053	-1.29166826487603	0.316450541319098
FAM175A	-1.1385953901767	5.22802589247405	-3.40600276732076	0.00161801584296948	0.0302472469037053	-1.29195206048098	0.334290800084214
FIP1L1	1.35799573541037	7.58252487422145	3.40391990376456	0.00162738157606535	0.0303727167107354	-1.29721847919429	0.39895055518448
RP11-263K19.4	1.57185013661939	4.84421651193772	3.40388563157463	0.00162753611668326	0.0303727167107354	-1.29730512141907	0.461781125087994
SAT1	1.10300255249942	11.1606285427336	3.40336778941214	0.00162987288924311	0.0303901040702062	-1.29861420600554	0.324091494293052
GABRB1	1.22196702191351	11.3905137608131	3.40161606389978	0.00163780143201099	0.0304853762245833	-1.3030417678365	0.359231317984954
NEUROD6	-1.27527602600558	7.62374528347751	-3.40055951744628	0.00164260134943429	0.0304899648893209	-1.30571168848368	0.375019469432275
INSM2	-1.06385371346199	7.03584518287197	-3.39945592048022	0.00164762940521741	0.0304899648893209	-1.30850006788444	0.312948230054326
TADA1	-1.01663351372936	6.81599135942907	-3.39908439933139	0.00164932539278309	0.0304899648893209	-1.30943866275591	0.299090400323492
CTAGE11P	-1.79592050582423	4.58614351237024	-3.39822419378885	0.00165325863623844	0.030536576467294	-1.31161165326141	0.528487940585775
KANK3	1.50214410512672	5.74119271790657	3.39695887752347	0.00165906055704044	0.0306175945292045	-1.31480750972367	0.442202616895335
ANO4	-1.01558383300395	6.45141201617647	-3.39641914705899	0.00166154134008201	0.0306372358436776	-1.31617054725538	0.299016048676842
TCHH	-1.67268352844687	4.35855235562284	-3.39528247914359	0.0016667774731698	0.030707606445647	-1.3190407411519	0.492649297583269
POLR3K	-1.05969450174378	5.99247459480969	-3.39413492536957	0.0016720797811683	0.0307417660479077	-1.32193793847531	0.312213428471291
ENHO	1.32486537756336	7.41855551262976	3.39325263195668	0.00167616742541312	0.0307417660479077	-1.32416510912634	0.390441125746476
DLG1-AS1	-1.56186479918624	4.46519441124567	-3.39301080885282	0.00167728945583031	0.0307417660479077	-1.32477549218247	0.460318250419692
AHR	1.25448114165311	6.814254808391	3.3927326707232	0.00167858087302136	0.0307417660479077	-1.3254775108365	0.369755375210773
BAX	-1.01871011181121	4.797860066609	-3.39192562375613	0.0016823334473402	0.0307844248160078	-1.32751432951177	0.300333858937365
NMU	-1.51941743366659	4.24724477214533	-3.38957457616081	0.00169331109518719	0.0309068571120707	-1.33344650932359	0.448261986726239
LINC00836	-1.56277899947687	3.47588438243945	-3.38802335107129	0.0017005916859976	0.0309613615963317	-1.33735944905756	0.461265710870238
EXOSC10	1.61298558564287	8.03798709108997	3.38725870511032	0.00170419152920724	0.0310008062112897	-1.33928792726929	0.476192026079785
CPN1	1.30837432936526	4.99192352975779	3.38660656108963	0.00170726749291391	0.0310306626926345	-1.34093249797167	0.38633785937753
MROH6	1.52438500962567	6.91585596453287	3.38436815914409	0.00171786583252248	0.0311352597501232	-1.34657607675455	0.45041938050002
CTB-12A17.3	1.26116631792607	9.91676345865052	3.38257852378703	0.00172638464067506	0.0312098102535338	-1.35108686035199	0.372841697260616
ZNF215	-1.27147578420135	4.8927123649654	-3.38184187829816	0.00172990286789314	0.0312321111265949	-1.35294323198833	0.37597138776967
HSPB1	1.51542741269472	8.63344343131488	3.38014978623215	0.00173801032557723	0.0313127500066042	-1.35720659563809	0.448331437520101
RAB3C	-1.23139116098582	7.36701800847751	-3.38000359153208	0.00173871250441221	0.0313127500066042	-1.35757489497666	0.364316524417554
C4orf33	-1.03297099018251	4.36857125878028	-3.37891527995387	0.0017439482483351	0.0313322126489126	-1.36031636093524	0.305710828652862
ANXA2	1.16518667437805	7.28700976608997	3.37863937929508	0.00174527797096488	0.0313322126489126	-1.36101128676489	0.344868612352809
CCDC84	1.21119058439898	10.4462640982699	3.37682938581153	0.00175402545660444	0.0314314967695918	-1.36556950974729	0.358676866971146
LINC00460	-1.29085564276912	4.87495618416955	-3.37500347748564	0.00176289236315326	0.0314994141094188	-1.37016657150846	0.382475351916023
RNF168	-1.07389007548245	7.64324866444637	-3.37484972450178	0.00176364096752074	0.0314994141094188	-1.37055361614686	0.318203820361507
GRTP1	1.38718129071146	5.43004891911765	3.37346858481273	0.00177037922056641	0.0315676275034055	-1.37402998260291	0.411203263298943
LOC101927380	-1.59396321316554	3.9123617424308	-3.37252974228488	0.001774973668045	0.0316234806146173	-1.37639266717335	0.472631328696789
FAR2	-1.05507279927924	6.82507136038062	-3.36776189518957	0.00179848289203605	0.0318857594890101	-1.38838629644529	0.313286043406537
MRC2	1.00593000030225	7.03903091678201	3.3639542449006	0.00181747125152191	0.032116083087555	-1.39795839458444	0.299032010268016
SUN2	1.09190861846082	9.11204349965398	3.35949315909598	0.00183996221445126	0.0323442222515084	-1.40916622457045	0.325021831196302
ALG1	-1.4676739357475	5.35342032742215	-3.35905825140195	0.00184216902614734	0.0323442222515084	-1.41025846522616	0.436930182778148
ZNF446	1.0311178850093	6.46409313905709	3.35508767769352	0.00186243393184287	0.032658131008502	-1.42022698087014	0.307329639062711
LIME1	1.2011801368984	5.19932894688581	3.35238684103733	0.00187634002354895	0.0328344323376539	-1.42700428638081	0.358305945541391
HSP90B1	1.17488732018136	8.14867067301038	3.35162208952639	0.00188029558425902	0.0328770518932403	-1.42892280217316	0.350542897975523
WLS	1.08740066889095	8.34073795622837	3.35005687204334	0.00188841630668307	0.0329653458823373	-1.43284873787981	0.324591704088803
NARS2	-1.0184109198791	6.91156865259516	-3.34793618852545	0.00189947242836674	0.0330520427619824	-1.43816642931637	0.304190660314718
ALDH9A1	1.15709141018368	10.4207346285467	3.34742515472114	0.00190214592659641	0.0330719567896735	-1.43944760963297	0.345666103557758
RPL27A	1.19394527172751	8.52395838702422	3.34449502816602	0.00191754460725261	0.0332328303768163	-1.44679162475719	0.356988203502343
JUP	1.42300539565799	5.23724078369377	3.34063113629584	0.00193803274985354	0.0334324765781293	-1.45647100963015	0.425969027288611
CREBBP	1.02917321520576	8.65111933702422	3.33990941808628	0.00194188275258317	0.0334402723372782	-1.45827834486076	0.308144050144769
CYB5R3	1.43219453064403	9.9362946982699	3.33702624025112	0.00195733610489252	0.0335461351923299	-1.46549644624976	0.429182879465837
OSBPL11	1.26421546455475	8.17677330891003	3.33527419291363	0.00196678411891745	0.0336547260348619	-1.46988118287722	0.379043938048871
IRAK1	1.09825185352244	8.74291191401384	3.33369783830215	0.00197532192990774	0.0337705946562288	-1.47382521949738	0.329439531352901
GRIA4	-1.21220512943501	6.85676406885813	-3.33330483597486	0.001977456007636	0.0337705946562288	-1.47480836229671	0.363664647875055
RP11-521O16.2	-1.88489396561265	4.69632661470588	-3.33263051684187	0.00198112282311682	0.0337745464601271	-1.47649511502696	0.56558744093805
GLRX	-1.21851555787026	8.27273372422145	-3.33222165653522	0.00198334928828023	0.0337745464601271	-1.47751775980884	0.36567662162584
NDUFA7	-1.2805138943734	6.30773074204152	-3.33121589610948	0.00198883637535319	0.0338140313173507	-1.48003310302341	0.384398350124623
CLDN5	1.12810815712044	8.48434655281142	3.330797068616	0.00199112563070305	0.0338140313173507	-1.48108044953283	0.338690149499016
RP1-155D22.1	1.24467946718205	5.30535797084775	3.33068701562456	0.00199172758325881	0.0338140313173507	-1.48135564382184	0.373700519245172
KLF2	1.3508954545687	7.26494553183391	3.32848286344478	0.00200382022312656	0.0338863390195499	-1.48686628198744	0.405859218746467
RP11-309G3.3	-1.26182319909323	6.51631861799308	-3.32806401427685	0.00200612607213688	0.0338988287611317	-1.48791324264127	0.379146312595016
IL17RD	1.02872570199954	7.37621211124567	3.31952224354687	0.00205370687056939	0.0344562798332218	-1.50924961141869	0.309901734805173
DBT	1.0190020812718	9.25683056513841	3.3192844952097	0.00205504651092774	0.0344562798332218	-1.50984307669456	0.306994499188724
CDH5	1.20099476321786	5.97354786816609	3.3180130500634	0.00206222489843172	0.0345498546306581	-1.51301647555519	0.361962037248439
RP11-365H22.2	-1.01550490122064	6.83705810960208	-3.31642646582924	0.00207121609987278	0.0346736323716318	-1.51697555217034	0.306204558335271
KANK2	1.22265198521274	6.88634454775087	3.31561245140429	0.00207584365166848	0.0347242245490623	-1.51900642132427	0.368756000024943
HP1BP3	1.10518407149501	10.6341254745675	3.31356011803501	0.00208755472663913	0.0347824533886688	-1.52412560855357	0.333533731734555
NQO1	1.05275330953267	7.85902455484429	3.3133040134601	0.00208902053626128	0.0347824533886688	-1.5247643020207	0.317735198839563
CYP46A1	1.40103489874448	11.5705387044983	3.31098552677304	0.00210233514094238	0.0348740628993579	-1.53054516518012	0.423147394458699
CCDC124	-1.03063998242269	5.1762827399654	-3.30780420397283	0.00212073674978224	0.0350585979801638	-1.53847400395875	0.311578291479539
SBF2	1.1251377102418	8.14637948019031	3.30762682104187	0.00212176729187824	0.0350585979801638	-1.53891598106917	0.340164647076902
LOC100272216	1.41274924912811	8.7460595150519	3.30580150479371	0.00213239964196006	0.0351537133048431	-1.54346332784612	0.427354530234043
SAAL1	-1.17749210635899	5.99103128901384	-3.30424823629024	0.00214148736430183	0.0352497946746456	-1.54733190867134	0.35635703559639
SLC35B1	-1.32814896085794	7.56801730856401	-3.299163196743	0.00217149774521764	0.0356157778358857	-1.55999015142446	0.402571464839665
C1orf168	-1.46598580409207	5.06279002370242	-3.29908626717863	0.002171954827571	0.0356157778358857	-1.56018157537133	0.444361161051353
GPM6B	1.34938774244362	12.5622931319204	3.2986257365718	0.00217469302267727	0.0356336631723383	-1.56132746590915	0.409075733413156
LINC00901	-1.56730436353174	3.12417584766436	-3.29654893442133	0.00218708212161208	0.0357554037855991	-1.56649392546134	0.475437918474842
OVOL1-AS1	-1.39261362865613	4.57162902205882	-3.29548268887828	0.00219346891122839	0.0357786870897125	-1.56914576724504	0.422582595671332
EBF1	1.24710909637294	5.81689847508651	3.28665020797256	0.00224706381705148	0.0365152090901626	-1.59109571410393	0.379446858490682
MIR7-3HG	-1.29662432229714	6.32144569775086	-3.2852013773655	0.0022559736197675	0.0365501523759935	-1.59469332820754	0.394686405293347
CCDC53	-1.00838522526157	7.06272838451557	-3.28345525473636	0.00226675644120704	0.0366973615769963	-1.5990280521589	0.307110999550543
DSPP	1.05870983149268	5.56118557344291	3.28164204181477	0.00227800557618384	0.036829531801849	-1.60352805224989	0.322615878880929
PLCXD3	-1.13448666353755	6.91424142573529	-3.27654000648834	0.00230994484095286	0.0371187198848213	-1.61618321491634	0.346245326256047
TSC22D1	1.03669669235062	11.9109352619377	3.27571275321364	0.00231516359114146	0.0371749616279129	-1.61823417423357	0.316479731421372
CPB1	1.42741663028366	4.4850436533737	3.26949357772465	0.0023547588845147	0.0376988008239589	-1.63364429995985	0.436586460976334
RP5-1136G13.2	-1.35409798476517	6.71533691137543	-3.26889144180712	0.00235862655947177	0.0377054040805339	-1.63513547997394	0.414237673190088
LOC101928505	-1.53815682165776	4.43867110700692	-3.26823122642472	0.00236287425274639	0.0377212143122592	-1.63677032687667	0.470638922124376
CHRDL1	1.77849117361079	10.1771024420415	3.26582560421019	0.00237841330799236	0.0378742685580954	-1.64272573734592	0.544576284575032
ERV3-1	1.54406663754941	4.38759505882353	3.26575214334217	0.00237888935561858	0.0378742685580954	-1.64290756234526	0.472805825358568
SENP8	-1.28202493649733	5.35902963680796	-3.26562280512254	0.00237972772529713	0.0378742685580954	-1.6432276856693	0.392582062596546
TNFSF13	1.58847697132062	7.8489168166955	3.26273747373394	0.00239850379649821	0.0380610701500071	-1.65036739489631	0.486854055561737
RP11-179B15.6	-1.15575776358986	5.23120844896194	-3.26181813680837	0.00240451590735689	0.0381285004107201	-1.65264158151675	0.354329308108132
SLC1A6	-1.40892171982097	5.97826091306228	-3.25643788635843	0.00243998961369682	0.0386060975527787	-1.66594405750731	0.432657329569557
RP11-38P22.2	1.57013984522205	8.38845269930796	3.25049010687841	0.00247978530674677	0.0390927670551208	-1.68063621228224	0.483047107849813
AQP11	-1.27490988907812	6.49518610177336	-3.24837786649343	0.00249406616212301	0.0392244440971194	-1.68585042659183	0.392475857636096
RP11-803D5.4	1.062601621495	6.54665014074395	3.24791506866345	0.00249720558147549	0.0392244440971194	-1.68699263558782	0.327164226597919
SNHG19	1.47933895231342	8.49969377923875	3.24593018209146	0.00251071292247618	0.0393561351841701	-1.69189045878695	0.455751932211994
DIO3OS	1.13264763789235	5.545549654109	3.24561443233512	0.0025128680331656	0.0393561351841701	-1.69266944315214	0.348977878150932
AAAS	-1.39866957501744	5.12331040406574	-3.24455530357188	0.00252010985631491	0.0393648217338589	-1.69528211954049	0.431082057216798
JAZF1	-1.02857384190886	7.64972790025952	-3.24115601632279	0.00254348705942118	0.0395768663555761	-1.70366447555048	0.317347834145859
C3orf55	-1.03526074125785	4.30375165631488	-3.24063483672682	0.00254708946169318	0.0395768663555761	-1.70494924730255	0.31946232556813
C5orf34	-1.16044751514764	6.70848938226644	-3.23870928358412	0.00256044108896042	0.0396650122392566	-1.70969501855823	0.358305551235963
SOWAHA	1.44785130088352	10.0980999538062	3.23778406401707	0.00256688015868133	0.0396650122392566	-1.71197480579925	0.447173521228339
PROK2	-1.63851632619158	2.89147699351211	-3.23724766570304	0.00257062028109568	0.0396650122392566	-1.71329635910762	0.506144878425834
FFAR4	-1.47116095342944	4.79537038979239	-3.23578131475778	0.00258087113828964	0.0396897335783694	-1.7169084909333	0.454654010986388
CLDND2	-1.21391912240177	4.61614353243945	-3.23045111779392	0.00261846182188445	0.0400811824101477	-1.73003125947926	0.375773871245189
RB1	1.05539709378052	9.07357880942907	3.22767980235305	0.00263821155852826	0.0402979362990167	-1.73684957768453	0.326983207259627
LOC102723390	1.10588348035341	3.90164670916955	3.22627772523323	0.00264825735711671	0.0404228358342112	-1.74029794089154	0.342773801431946
KMO	-1.14398377415717	5.07147816427336	-3.2245603050754	0.0026606121698923	0.040525620156761	-1.74452078670149	0.354772020345398
HIST1H1C	1.43079959743083	6.37446392794118	3.22267114326697	0.00267426579460488	0.0406679458405593	-1.74916452437387	0.443979399021263
BMPER	-1.02153961265984	6.34440500908305	-3.22248744811582	0.00267559697309704	0.0406679458405593	-1.74961598651946	0.317003441939591
CRIM1	1.29670695146477	10.067429192301	3.22014112870266	0.00269265552380587	0.0408697868943137	-1.75538125190533	0.402686372937696
CAV1	1.30103577899326	6.80624648070934	3.21879893448102	0.00270246020476184	0.0409611154651674	-1.75867821461312	0.404199145543407
LINC00266-1	1.02425818687515	5.39945659299308	3.21449158085231	0.00273415513762713	0.0413835139760232	-1.76925379800451	0.318637694675053
IQCF5	-1.42059520535922	4.0359925049308	-3.2126135327268	0.00274808483111068	0.0415072114609587	-1.77386246997828	0.442192996726079
NPIPA1	1.33885186461289	11.829831066436	3.20934099608082	0.00277251899988478	0.0418145792093043	-1.78188970629641	0.417173452820335
CADM2-AS1	1.5619920113927	3.50022739273356	3.20674312587263	0.00279206275549974	0.0419488734876588	-1.78825890513011	0.487096081625698
CHI3L1	1.46681560427808	8.26074971038062	3.20668199109501	0.00279252424557256	0.0419488734876588	-1.78840875574919	0.457424717621342
TDRD10	1.29050712078586	5.89401077422145	3.205080494948	0.00280463937569084	0.0420676456704696	-1.79233371629272	0.402644215276346
CCDC152	1.3406889099163	10.1252524315744	3.20265192193846	0.00282310662623336	0.042285992533796	-1.79828366224204	0.418618364591062
C4orf6	1.29886151053243	3.71738969134948	3.20110316615197	0.00283494390698006	0.0424045655353193	-1.80207680324376	0.405754342523671
LOC102724611	1.70826085932341	3.81995177275087	3.19868950306627	0.00285348585113111	0.0426524156697407	-1.80798625519323	0.534050228284387
HIGD1B	2.27193365247617	6.69026231678201	3.19764593828691	0.00286153823454384	0.0427137408384739	-1.81054050208067	0.710501943092964
SPATA24	-1.22445758982795	7.23373655233564	-3.19689460819394	0.00286734903469753	0.0427186647625297	-1.81237919071519	0.383014687656436
PHYHD1	1.17659102012323	6.47577695960208	3.19683722503839	0.00286779329766485	0.0427186647625297	-1.81251961171477	0.368048460806163
LOC284798	-1.38457085822483	3.69409918948962	-3.19573623074464	0.00287632992355079	0.0428163385522918	-1.81521356484157	0.433255675141315
AIFM3	1.3792906173448	7.68444124515571	3.19358807146228	0.00289305537584906	0.0428588320029037	-1.82046831019466	0.431893715307264
CNTFR	-1.57544967494769	5.22567209074394	-3.19276608767944	0.00289947971069762	0.0428952439553207	-1.82247850822923	0.493443500614463
SPP1	1.27138836427575	8.94052827396194	3.19137154482161	0.00291040998215419	0.043027517090918	-1.82588828215106	0.398383060831239
PRR9	-1.43115872094862	4.13751152058824	-3.19073867089308	0.00291538328197928	0.0430422013692355	-1.82743544483038	0.448535235431248
LOC101927411	-1.06688168353871	3.01009836487889	-3.18865123957267	0.00293184419663489	0.0431673642811545	-1.83253732574699	0.334587135243329
LYSMD3	1.36877756891421	8.35301329982699	3.18467047120066	0.00296348049639104	0.0435146772956156	-1.84226166578286	0.429801946949369
ALDH1L1	1.03798474703557	7.18915922647059	3.18134402937788	0.00299016510064557	0.0437283846936193	-1.85038252009135	0.326272398536713
NOX4	-1.39696089085096	4.21088371929066	-3.17776541902714	0.00301912733202143	0.0440453152603627	-1.85911382232737	0.439604787215111
MAT2A	1.32220342748198	10.2406160806228	3.17766024371675	0.00301998254801969	0.0440453152603627	-1.85937035398439	0.416093391386444
GLUD1	1.16699488610788	8.82453118070934	3.17428755084329	0.00304752933201462	0.0442679730840458	-1.86759418140615	0.367639940432572
SAMHD1	1.09175181865845	8.50369251877163	3.17267394534367	0.00306079282032424	0.0444104406303745	-1.87152703674444	0.344110941579969
LOC284889	1.01125961236922	7.0786837032872	3.17247390545098	0.00306244091797087	0.0444104406303745	-1.87201451951215	0.318760576921267
MPZ	1.01205325535922	5.92315996712803	3.17212356142294	0.00306532937809423	0.0444104406303745	-1.87286824204212	0.319045975278856
GCNT2	1.235705064299	6.14279574991349	3.16830477387137	0.00309698209931344	0.0446564172173669	-1.88217055788845	0.390020895240166
SH3GL1	1.02692843473611	7.890468083391	3.16626006131765	0.00311405735700404	0.0447531589084923	-1.88714881678247	0.324334835057342
PCDHB8	-1.19404812229714	3.84368460951557	-3.16585450815781	0.00311745470642826	0.0447531589084923	-1.88813600684763	0.377164559906433
TM7SF2	-1.15022208945594	6.21519922638408	-3.16553860220504	0.00312010351141011	0.0447531589084923	-1.88890493121274	0.363357467400563
PCOLCE	1.7078823482911	3.87057084550173	3.16499554419828	0.00312466193131546	0.0447531589084923	-1.890226651853	0.539616035612372
ANKRD23	1.39745049809347	5.72544740138408	3.16444886141757	0.00312925716098821	0.0447531589084923	-1.89155706881887	0.441609442684264
SLC25A23	1.16204305215066	8.3229994416955	3.1644337627167	0.00312938416650386	0.0447531589084923	-1.89159381149478	0.367219900710779
ST8SIA2	-1.45630894251337	3.65897018140138	-3.16323531983233	0.00313948070956888	0.0447619171175118	-1.89450991391976	0.460385900910641
LOC100130476	-1.35320128491049	3.22272551314879	-3.16273033648523	0.003143744302398	0.0447705959802595	-1.89573847914152	0.427858571848497
DNTTIP1	-1.13774442524994	5.63983007249135	-3.16067921638765	0.00316111853388161	0.0449814689271877	-1.90072750461097	0.359968331917679
LOC101928716	-1.38187740792839	4.09059928581315	-3.16028385522218	0.00316447793982593	0.0449996669036785	-1.90168895344974	0.437263698843038
ZNF883	1.34939732190189	6.82597565519031	3.15823587788629	0.00318193400820644	0.0451572784742887	-1.90666821431351	0.427262995569855
IL24	-1.32102205097652	3.64849319679931	-3.15800500046125	0.00318390762742783	0.0451572784742887	-1.90722943662556	0.418309043457364
LINC01139	1.62345388680539	3.285367641609	3.15776030931264	0.00318600059881476	0.0451572784742887	-1.90782421299149	0.514115616064215
PKIB	-1.17918563263194	5.38434634904844	-3.15513875335461	0.00320850619790048	0.0453573729113656	-1.91419489490744	0.373734952663558
LOC399491	1.24218158949082	11.3692622198962	3.15343801190041	0.00322318733592154	0.0454791661159421	-1.91832633107468	0.393913431880724
DYX1C1	-1.29950100019763	5.52685880441176	-3.15326400930812	0.00322469294890903	0.0454791661159421	-1.9187489483442	0.412112971308977
ZNF691	-1.44140213025459	5.53499687685986	-3.15316702512191	0.00322553242507074	0.0454791661159421	-1.91898449782261	0.45712837879207
ZNF334	-1.16270101413625	6.09485956262976	-3.15208469403785	0.00323491494772983	0.0455293897688789	-1.92161292840301	0.368867313855966
ZNF488	-1.46589776588003	4.7305492883218	-3.15198918460009	0.00323574414275822	0.0455293897688789	-1.92184484822476	0.465070683948434
CCNG1	1.32398211698442	9.09009211790657	3.1517853448122	0.00323751451590622	0.0455293897688789	-1.92233980713771	0.420073695425889
PLEKHO2	1.03868611193908	7.20790838053633	3.15029148474646	0.00325051693757943	0.0456232516826123	-1.92596662284194	0.329711113072662
LHFPL2	1.06202735196466	7.35245830467128	3.1481380556127	0.00326934737298986	0.045739142516428	-1.9311930775876	0.337350946243037
SDC3	1.08396711069519	6.12658750536332	3.14530533443541	0.00329427539529318	0.0460581011795709	-1.93806518867926	0.344630169550698
MYH7	1.42787309930249	4.90756124204152	3.14347574596735	0.00331047150698148	0.0462247825852178	-1.94250190384454	0.45423385280903
DUS4L	-1.37711754827947	5.21951166306228	-3.14078553178904	0.00333442334095869	0.0464735009473069	-1.94902301986779	0.438462777652648
RPS19	1.06216471110207	10.6794108521626	3.14075121628664	0.003334729921412	0.0464735009473069	-1.94910618111396	0.33818810786226
CCL8	-1.33728719246687	4.27906417595156	-3.13977751093658	0.00334344031406131	0.0465349231356706	-1.95146567854569	0.425917819912011
CHAC2	-1.44129043843292	5.06985541384083	-3.13843727745235	0.00335546480751527	0.0466122982156377	-1.95471268825855	0.459238248534602
PABPC3	1.64077913428273	10.6456791317474	3.13813867227005	0.00335814945385245	0.0466196498956191	-1.95543601997844	0.52285106097489
ZFP36	1.23819822568008	7.52524119143599	3.13756984145553	0.00336326923151498	0.0466308655182292	-1.9568138319248	0.394636068118781
EMC3-AS1	1.10007673456754	6.74947298715398	3.13568809467346	0.00338025872068896	0.0468064122085669	-1.96137077672496	0.350824667936912
PDZRN3-AS1	-1.64511021424087	4.39470534731834	-3.13285977998949	0.00340594745878902	0.0471319498311885	-1.9682171242496	0.525114537442334
OR51I2	-1.51006191017205	5.39290580354671	-3.12807679675366	0.00344981135904665	0.0476170835257307	-1.97978720283282	0.482744513094822
RCSD1	1.46173309802372	4.69474682941176	3.1265187547696	0.00346421509868945	0.047754944786204	-1.9835539919739	0.467527372351052
LAMA1	1.15607554827947	4.98621759576125	3.12549769973645	0.00347368540415999	0.047771971187058	-1.98602197040928	0.36988526607361
AUP1	1.31839241395024	8.42777777093426	3.12528168168449	0.00347569211698498	0.047771971187058	-1.98654404707734	0.421847547911152
SYNDIG1L	1.24410953456173	5.55444893434256	3.12390161709762	0.0034885382555328	0.047892673738666	-1.98987893867674	0.398255030745052
DHCR24	-1.00272866829807	8.89519236583045	-3.12338485312425	0.00349336004547116	0.0479124187847152	-1.99112747419109	0.321039101952186
LOC100289333	1.16207609789584	10.2418001528547	3.12199980362318	0.00350631473864922	0.0480596207111813	-1.99447327497094	0.372221707556553
PRRT3-AS1	1.12690877285515	6.28970516185121	3.12009096730884	0.00352424312595444	0.0481832203358209	-1.9990830038192	0.361178178669303
KIF13B	1.04012393606138	7.60834426851211	3.11813974270675	0.00354265936032108	0.048312849498351	-2.00379346745422	0.333571944135668
PAPLN	1.23901866721693	7.1688009083045	3.113697713839	0.00358492504694877	0.0487020008250615	-2.01451084042372	0.397925162005946
CHST6	2.11957855688212	4.88658906842561	3.11147645324718	0.00360623889372981	0.0489024081708352	-2.0198669069392	0.681213111759243
LOC101928222	-1.08424141894908	3.0232806200692	-3.11073736131596	0.00361335732794928	0.0489186396297673	-2.02164858389722	0.348548042799218
CD81	1.14841954974425	10.2971530365917	3.10932220078645	0.00362702433747169	0.0490612316417606	-2.0250593485059	0.36934723247844
RP5-991G20.4	-1.48893644972099	4.16407385700692	-3.10742248656526	0.00364544791633207	0.0491567287919865	-2.02963659416498	0.479154815979583
FBXO16	-1.11978195104627	7.22375981600346	-3.1059867781518	0.00365943026943516	0.0491928784042254	-2.03309480240847	0.360523734010415
GUCA2B	-1.48025113193443	3.82023160406574	-3.10229212641992	0.00369564623637785	0.0494020384007621	-2.04199001832189	0.477147564321307
NUDT18	-1.39511144403046	5.8194963108564	-3.1012407847769	0.00370601360646496	0.0494020384007621	-2.04452013051918	0.449855893447119
KCNMB3	-1.36144067233202	4.49375374117647	-3.10113713110141	0.00370703723354926	0.0494020384007621	-2.04476955268223	0.439013373087595
SMYD3	-1.32107769593118	7.49165215622837	-3.10055884666563	0.00371275296714019	0.0494173131854001	-2.04616099406936	0.426077285180986
ITGA10	1.16788853446873	7.05834910406574	3.09456043055625	0.00377253497989037	0.0499670294427734	-2.06058546758165	0.37740046144738
