# Supplementary material for: Epimedium attenuates neuroinflammation and ameliorates Alzheimer's disease through a KAT2B-dependent mechanism
Source: Front Med (Lausanne). 2026 Apr 20;13:1811410. doi: 10.3389/fmed.2026.1811410 (PMC13135922; doi:10.3389/fmed.2026.1811410)
Supplement: Supplementary file 5 [file Data_Sheet_5.xlsx]

## Sheet: Sheet1
ACACB
ACSBG1
ACSS3
ADD3
AEBP1
AFF1
ALDH6A1
AQP4
ARHGEF26
ARHGEF40
ARHGEF6
ARL6IP6
ASCL1
ASPH
ATP1A2
ATP1B2
BAG3
BAZ2B
BCL6
BMP7
BMPR1B
BNIP2
BOC
CADM1
COL5A3
CSRP1
CTDSP2
CYBRD1
DDIT4
DLG5
DTNA
EDNRB
ELOVL5
EMX2
EMX2OS
EPAS1
ERBB2IP
EZR
FAM167A
FAM208A
FAT1
FERMT2
FGFR2
FMNL2
FOXO1
GABRG1
GAREML
GFAP
GJA1
GLI2
GLUL
GNG12
GOLIM4
GPAM
GPM6B
GPR56
GPRC5B
GRAMD1C
GRAMD3
GRIN2C
HDAC1
HEPH
HLA-E
ID4
IL6ST
ITGA6
ITGAV
ITGB5
ITPKB
KAT2B
KCNJ10
KCNN3
KMT2C
LAMB2
LHX2
LIFR
LIX1L
LOC101929787
LOC645321
LRP10
LRP4
MACF1
MAML2
MEGF10
METTL7A
MSI2
MYO10
NACC2
NEBL
NEDD1
NEK7
NFIA
NOTCH2
NPAS3
NR2E1
OGFRL1
PAQR8
PBXIP1
PCSK5
PDK4
PFKFB3
PITPNC1
PLOD2
PLSCR4
PON2
POU3F3
PPAP2B
PPFIA1
PRDM16
PRDX6
PREX1
PREX2
PSAT1
PSD2
PTAR1
PTCH1
PTN
PTPRZ1
PTTG1IP
PXDC1
QKI
RAB31
RFX4
RHOBTB3
RHOJ
RHPN2
RIN2
RNF182
RP11-395B7.7
S1PR1
SALL3
SASH1
SCARA3
SDC4
SLC18B1
SLC1A2
SLC1A3
SLC25A18
SLC25A29
SLC39A12
SLC4A4
SLC7A11
SLC7A2
SOX2
SOX9
SPON1
SPPL2A
SPTBN1
STAG2
STOM
TGFB2
TGFBR3
TIMP3
TJP2
TMBIM6
TMEM123
TMEM47
TOB2
TP53INP1
TPD52L1
TRIL
TRIM8
TRPS1
YAP1
YES1
ZBTB20
ZFP36L1
ZFP36L2
ZIC2
ZNF423
ZNRF3
